# Supplementary material for: Reconstruction of macroglia and adult neurogenesis evolution through cross-species single-cell transcriptomic analyses
Source: Nat Commun. 2024 Apr 17;15:3306. doi: 10.1038/s41467-024-47484-1 (PMC11024210; doi:10.1038/s41467-024-47484-1)
Supplement: Supplementary file 7 — Source Data [file 41467_2024_47484_MOESM7_ESM.xlsx]

## Sheet: Source data
Source data Figure 4f				Source data Figure 4g														Source data Figure S15c
InducedCells	ControlCells			fish.ID	hemisphere	x	y	z	cell.type	time.of.chase	clonal	clone.ID	ub.clone.ID	lb.clone.ID				Position X	Position Y	Position Z	ID	RNA	CloneID
4	2			1n3ppi3m6d_6d	L	381.602	786.42	14.7324	RG	6	yes	1n3ppi3m6d_6d_L_2	1n3ppi3m6d_6d_L_2	1n3ppi3m6d_6d_L_2				482.28	11.00	13.09	15	47	Clone01
3	0			1n3ppi3m6d_6d	L	383.747	790.826	15.5179	RG	6	yes	1n3ppi3m6d_6d_L_2	1n3ppi3m6d_6d_L_2	1n3ppi3m6d_6d_L_2				462.17	5.44	12.31	12	44	Clone02
47	36			1n3ppi3m6d_6d	L	564.929	646.143	23.1621	RG	6	yes	1n3ppi3m6d_6d_L_3	1n3ppi3m6d_6d_L_3	1n3ppi3m6d_6d_L_3				515.49	37.55	15.62	26	71	Clone03
33	0			1n3ppi3m6d_6d	L	571.214	669.385	25.2734	RG	6	yes	1n3ppi3m6d_6d_L_24	1n3ppi3m6d_6d_L_24	1n3ppi3m6d_6d_L_4				460.88	77.24	15.02	24	13	Clone04
9	23			1n3ppi3m6d_6d	L	461.119	778.715	17.5	RG	6	yes	1n3ppi3m6d_6d_L_6	1n3ppi3m6d_6d_L_6	1n3ppi3m6d_6d_L_6				442.84	115.99	13.41	17	5	Clone05
2	25			1n3ppi3m6d_6d	L	461.506	781.596	17.5	RG	6	yes	1n3ppi3m6d_6d_L_6	1n3ppi3m6d_6d_L_6	1n3ppi3m6d_6d_L_6				436.16	115.93	16.33	42	47	Clone05
2	0			1n3ppi3m6d_6d	L	518.362	722.814	14.5	RG	6	yes	1n3ppi3m6d_6d_L_7	1n3ppi3m6d_6d_L_7	1n3ppi3m6d_6d_L_7				476.29	121.63	16.06	43	48	Clone06
11	0			1n3ppi3m6d_6d	L	531.787	658.127	17.5	RG	6	yes	1n3ppi3m6d_6d_L_23	1n3ppi3m6d_6d_L_23	1n3ppi3m6d_6d_L_23				494.79	102.43	15.49	25	32	Clone07
0	18			1n3ppi3m6d_6d	L	507.826	467.077	14.8271	RG	6	yes	1n3ppi3m6d_6d_L_32	1n3ppi3m6d_6d_L_32	1n3ppi3m6d_6d_L_32				563.87	64.82	6.86	3	63	Clone08
5	26			1n3ppi3m6d_6d	L	531.817	451.204	16.5	RG	6	yes	1n3ppi3m6d_6d_L_33	1n3ppi3m6d_6d_L_33	1n3ppi3m6d_6d_L_33				532.14	124.84	15.10	35	32	Clone09
18	26			1n3ppi3m6d_6d	L	512.118	467.402	15.5	RG	6	yes	1n3ppi3m6d_6d_L_32	1n3ppi3m6d_6d_L_32	1n3ppi3m6d_6d_L_32				558.82	274.36	15.03	38	20	Clone10
23	48			1n3ppi3m6d_6d	L	562.338	544.52	24.8128	RG	6	yes	1n3ppi3m6d_6d_L_19	1n3ppi3m6d_6d_L_19	1n3ppi3m6d_6d_L_19				478.25	263.78	15.57	36	17	Clone11
42	14			1n3ppi3m6d_6d	L	544.665	432.688	21.5	RG	6	yes	1n3ppi3m6d_6d_L_13	1n3ppi3m6d_6d_L_13	1n3ppi3m6d_6d_L_13				448.41	284.49	16.38	51	48	Clone12
39	0			1n3ppi3m6d_6d	L	479.909	665.298	14.5367	NP	6	yes	1n3ppi3m6d_6d_L_30	1n3ppi3m6d_6d_L_30	1n3ppi3m6d_6d_L_30				465.64	174.53	14.90	34	20	Clone13
25	3			1n3ppi3m6d_6d	L	492.204	710.232	13.7141	NP	6	yes	1n3ppi3m6d_6d_L_15	1n3ppi3m6d_6d_L_15	1n3ppi3m6d_6d_L_15				456.95	195.91	16.43	44	32	Clone14
16	34			1n3ppi3m6d_6d	L	519.044	793.813	17.135	NP	6	yes	1n3ppi3m6d_6d_L_16	1n3ppi3m6d_6d_L_16	1n3ppi3m6d_6d_L_16				422.96	242.82	16.84	50	42	Clone15
14	54			1n3ppi3m6d_6d	L	525.231	663.899	15.5	NP	6	yes	1n3ppi3m6d_6d_L_25	1n3ppi3m6d_6d_L_25	1n3ppi3m6d_6d_L_25				376.79	324.89	16.07	54	21	Clone16
36	17			1n3ppi3m6d_6d	L	521.782	528.614	15.8766	NP	6	yes	1n3ppi3m6d_6d_L_18	1n3ppi3m6d_6d_L_18	1n3ppi3m6d_6d_L_18				371.08	327.75	14.20	74	0	Clone16
33	43			1n3ppi3m6d_6d	L	562.338	539.457	24.0858	NP	6	yes	1n3ppi3m6d_6d_L_19	1n3ppi3m6d_6d_L_19	1n3ppi3m6d_6d_L_19				392.39	384.92	16.03	55	49	Clone17
25	15			1n3ppi3m6d_6d	L	481.563	667.944	14.5974	n	6	yes	1n3ppi3m6d_6d_L_30	1n3ppi3m6d_6d_L_30	1n3ppi3m6d_6d_L_30				401.13	401.70	17.93	60	27	Clone18
26	0			1n3ppi3m6d_6d	L	447.463	753.461	13.7228	n	6	yes	1n3ppi3m6d_6d_L_21	1n3ppi3m6d_6d_L_21	1n3ppi3m6d_6d_L_21				417.56	423.32	15.16	39	0	Clone19
26	0			1n3ppi3m6d_6d	L	488.775	747.842	15.66	n	6	yes	1n3ppi3m6d_6d_L_26	1n3ppi3m6d_6d_L_26	1n3ppi3m6d_6d_L_26				495.44	391.35	15.06	40	7	Clone20
3	33			1n3ppi3m6d_6d	L	537.431	656.798	17.4274	n	6	yes	1n3ppi3m6d_6d_L_23	1n3ppi3m6d_6d_L_23	1n3ppi3m6d_6d_L_23				401.64	490.31	7.75	5	6	Clone21
34	10			1n3ppi3m6d_6d	L	565.534	670.748	24.7895	n	6	yes	1n3ppi3m6d_6d_L_24	1n3ppi3m6d_6d_L_24	1n3ppi3m6d_6d_L_24				368.17	513.49	9.44	8	56	Clone22
28	25			1n3ppi3m6d_6d	L	521.918	666.757	17.5	n	6	yes	1n3ppi3m6d_6d_L_25	1n3ppi3m6d_6d_L_25	1n3ppi3m6d_6d_L_25				378.24	501.79	12.04	14	42	Clone22
35	3			1n3ppi3m6d_6d	L	485.506	748.522	15.7882	n	6	yes	1n3ppi3m6d_6d_L_26	1n3ppi3m6d_6d_L_26	1n3ppi3m6d_6d_L_26				383.67	495.42	13.00	70	0	Clone22
57	27			1n3ppi3m6d_6d	L	535.06	449.82	18.2457	n	6	yes	1n3ppi3m6d_6d_L_33	1n3ppi3m6d_6d_L_33	1n3ppi3m6d_6d_L_33				387.79	499.45	8.60	71	0	Clone22
27	33			1n3ppi3m6d_6d	L	557.947	607.011	22.7158	n	6	yes	1n3ppi3m6d_6d_L_29	1n3ppi3m6d_6d_L_29	1n3ppi3m6d_6d_L_29				273.22	527.21	17.72	68	61	Clone23
22	26			1n3ppi3m6d_6d	L	561.353	610.082	28.399	n	6	yes	1n3ppi3m6d_6d_L_29	1n3ppi3m6d_6d_L_29	1n3ppi3m6d_6d_L_29				261.54	544.26	18.09	69	32	Clone24
35	29			1n3ppi3m6d_6d	L	480.464	661.62	14.5	n	6	yes	1n3ppi3m6d_6d_L_30	1n3ppi3m6d_6d_L_30	1n3ppi3m6d_6d_L_30				150.57	559.10	9.37	9	41	Clone25
41	23			1n3ppi3m6d_6d	L	394.856	731.082	13.8499	n	6	yes	1n3ppi3m6d_6d_L_31	1n3ppi3m6d_6d_L_31	1n3ppi3m6d_6d_L_31				223.72	471.15	17.95	67	77	Clone26
27	2			1n3ppi3m6d_6d	L	511.97	470.832	16.5	n	6	yes	1n3ppi3m6d_6d_L_32	1n3ppi3m6d_6d_L_32	1n3ppi3m6d_6d_L_32				167.35	490.72	16.79	56	31	Clone27
26	11			1n3ppi3m6d_6d	L	537.486	453.406	18.5	n	6	yes	1n3ppi3m6d_6d_L_33	1n3ppi3m6d_6d_L_33	1n3ppi3m6d_6d_L_33				159.91	470.30	18.01	66	58	Clone28
47	9			1n3ppi3m6d_6d	R	739.279	703.561	16.2921	RG	6	yes	1n3ppi3m6d_6d_R_1	1n3ppi3m6d_6d_R_1	1n3ppi3m6d_6d_R_1				60.06	498.32	13.78	22	0	Clone29
7	0			1n3ppi3m6d_6d	R	765.066	722.024	16.4986	RG	6	yes	1n3ppi3m6d_6d_R_2	1n3ppi3m6d_6d_R_2	1n3ppi3m6d_6d_R_2				58.01	494.49	15.01	41	10	Clone29
22	0			1n3ppi3m6d_6d	R	724.431	738.739	15.5	RG	6	yes	1n3ppi3m6d_6d_R_3	1n3ppi3m6d_6d_R_3	1n3ppi3m6d_6d_R_3				67.73	451.12	18.27	62	13	Clone30
28	21			1n3ppi3m6d_6d	R	716.793	754.17	16.5	RG	6	yes	1n3ppi3m6d_6d_R_4	1n3ppi3m6d_6d_R_4	1n3ppi3m6d_6d_R_4				73.60	455.37	18.47	63	30	Clone30
18	12			1n3ppi3m6d_6d	R	662.838	672.491	15.3232	RG	6	yes	1n3ppi3m6d_6d_R_5	1n3ppi3m6d_6d_R_5	1n3ppi3m6d_6d_R_5				73.99	448.68	17.80	72	0	Clone30
42	24			1n3ppi3m6d_6d	R	650.894	657.487	16.1208	RG	6	yes	1n3ppi3m6d_6d_R_42	1n3ppi3m6d_6d_R_42	1n3ppi3m6d_6d_R_6				73.66	442.89	19.00	73	0	Clone30
40	16			1n3ppi3m6d_6d	R	642.85	656.209	17.5	RG	6	yes	1n3ppi3m6d_6d_R_7	1n3ppi3m6d_6d_R_7	1n3ppi3m6d_6d_R_7				32.03	462.21	18.70	64	57	Clone31
27	31			1n3ppi3m6d_6d	R	648.859	663.813	16.5	RG	6	yes	1n3ppi3m6d_6d_R_8	1n3ppi3m6d_6d_R_8	1n3ppi3m6d_6d_R_8				50.15	428.11	13.06	21	0	Clone32
33	28			1n3ppi3m6d_6d	R	694.223	590.893	15.5	RG	6	yes	1n3ppi3m6d_6d_R_9	1n3ppi3m6d_6d_R_9	1n3ppi3m6d_6d_R_9				47.64	442.41	17.90	61	0	Clone32
21	44			1n3ppi3m6d_6d	R	620.382	457.869	16.6126	RG	6	yes	1n3ppi3m6d_6d_R_10	1n3ppi3m6d_6d_R_10	1n3ppi3m6d_6d_R_10				191.52	212.07	7.24	75	5	Clone33
23	2			1n3ppi3m6d_6d	R	584.883	439.744	24.3528	RG	6	yes	1n3ppi3m6d_6d_R_11	1n3ppi3m6d_6d_R_11	1n3ppi3m6d_6d_R_11				30.92	399.59	18.83	58	27	Clone34
33	5			1n3ppi3m6d_6d	R	722.604	520.981	15.5	RG	6	yes	1n3ppi3m6d_6d_R_12	1n3ppi3m6d_6d_R_12	1n3ppi3m6d_6d_R_12				29.76	370.46	17.42	52	26	Clone35
32	52			1n3ppi3m6d_6d	R	677.834	552.496	14.5	RG	6	yes	1n3ppi3m6d_6d_R_13	1n3ppi3m6d_6d_R_13	1n3ppi3m6d_6d_R_13				83.35	268.64	4.51	2	24	Clone36
27	39			1n3ppi3m6d_6d	R	819.972	718.058	15.6697	NP	6	yes	1n3ppi3m6d_6d_R_14	1n3ppi3m6d_6d_R_14	1n3ppi3m6d_6d_R_14				88.94	273.67	8.81	7	46	Clone36
9	15			1n3ppi3m6d_6d	R	672.904	799.627	28.7641	NP	6	yes	1n3ppi3m6d_6d_R_15	1n3ppi3m6d_6d_R_15	1n3ppi3m6d_6d_R_15				104.84	268.86	12.01	13	14	Clone37
31	38			1n3ppi3m6d_6d	R	673.402	599.383	15.5	NP	6	yes	1n3ppi3m6d_6d_R_32	1n3ppi3m6d_6d_R_32	1n3ppi3m6d_6d_R_32				152.82	426.29	18.09	65	23	Clone38
49	19			1n3ppi3m6d_6d	R	717.068	558.304	15.5	NP	6	yes	1n3ppi3m6d_6d_R_31	1n3ppi3m6d_6d_R_31	1n3ppi3m6d_6d_R_17				228.02	395.33	18.25	59	68	Clone39
28	45			1n3ppi3m6d_6d	R	730.238	698.099	14.9708	NP	6	yes	1n3ppi3m6d_6d_R_18	1n3ppi3m6d_6d_R_18	1n3ppi3m6d_6d_R_18				217.71	373.39	16.26	53	18	Clone40
38	20			1n3ppi3m6d_6d	R	736.584	708.778	14.6643	NP	6	yes	1n3ppi3m6d_6d_R_19	1n3ppi3m6d_6d_R_19	1n3ppi3m6d_6d_R_19				166.72	288.84	18.36	57	54	Clone41
66	22			1n3ppi3m6d_6d	R	695.544	650.531	14.3064	NP	6	yes	1n3ppi3m6d_6d_R_24	1n3ppi3m6d_6d_R_24	1n3ppi3m6d_6d_R_20				291.91	268.55	16.43	47	61	Clone42
25	25			1n3ppi3m6d_6d	R	748.614	649.085	15.5	NP	6	yes	1n3ppi3m6d_6d_R_36	1n3ppi3m6d_6d_R_36	1n3ppi3m6d_6d_R_21				278.34	276.80	16.74	48	43	Clone42
21	6			1n3ppi3m6d_6d	R	727.667	545.641	15.7758	n	6	yes	1n3ppi3m6d_6d_R_22	1n3ppi3m6d_6d_R_22	1n3ppi3m6d_6d_R_22				274.18	253.22	14.29	20	0	Clone43
34	1			1n3ppi3m6d_6d	R	689.707	650.871	14.5458	n	6	yes	1n3ppi3m6d_6d_R_23	1n3ppi3m6d_6d_R_23	1n3ppi3m6d_6d_R_23				279.18	249.65	16.20	46	0	Clone43
43	4			1n3ppi3m6d_6d	R	699.662	651.151	14.3753	n	6	yes	1n3ppi3m6d_6d_R_24	1n3ppi3m6d_6d_R_24	1n3ppi3m6d_6d_R_24				312.06	248.48	13.19	19	0	Clone44
22	9			1n3ppi3m6d_6d	R	635.978	621.27	17.3821	n	6	yes	1n3ppi3m6d_6d_R_25	1n3ppi3m6d_6d_R_25	1n3ppi3m6d_6d_R_25				325.30	217.97	16.43	49	55	Clone45
31	23			1n3ppi3m6d_6d	R	711.399	690.345	16.6423	n	6	yes	1n3ppi3m6d_6d_R_26	1n3ppi3m6d_6d_R_26	1n3ppi3m6d_6d_R_26				372.96	202.24	15.69	33	30	Clone46
46	23			1n3ppi3m6d_6d	R	707.24	685.728	17.6868	n	6	yes	1n3ppi3m6d_6d_R_38	1n3ppi3m6d_6d_R_38	1n3ppi3m6d_6d_R_27				365.66	178.75	15.03	28	55	Clone47
41	11			1n3ppi3m6d_6d	R	712.481	741.885	16.3607	n	6	yes	1n3ppi3m6d_6d_R_28	1n3ppi3m6d_6d_R_28	1n3ppi3m6d_6d_R_28				365.08	187.96	15.69	32	64	Clone47
6	15			1n3ppi3m6d_6d	R	670.898	753.161	19.7077	n	6	yes	1n3ppi3m6d_6d_R_29	1n3ppi3m6d_6d_R_29	1n3ppi3m6d_6d_R_29				392.43	158.15	15.90	29	36	Clone48
15	27			1n3ppi3m6d_6d	R	725.168	764.634	16.4608	n	6	yes	1n3ppi3m6d_6d_R_30	1n3ppi3m6d_6d_R_30	1n3ppi3m6d_6d_R_30				348.89	167.62	15.85	31	56	Clone49
57	27			1n3ppi3m6d_6d	R	715.888	562.981	15.5	n	6	yes	1n3ppi3m6d_6d_R_31	1n3ppi3m6d_6d_R_31	1n3ppi3m6d_6d_R_31				334.57	159.53	16.00	30	13	Clone50
55	2			1n3ppi3m6d_6d	R	670.739	601.554	16.5	n	6	yes	1n3ppi3m6d_6d_R_32	1n3ppi3m6d_6d_R_32	1n3ppi3m6d_6d_R_32				304.39	141.77	13.88	16	25	Clone51
18	50			1n3ppi3m6d_6d	R	600.473	513.799	21.4927	n	6	yes	1n3ppi3m6d_6d_R_33	1n3ppi3m6d_6d_R_33	1n3ppi3m6d_6d_R_33				315.09	114.11	15.99	27	40	Clone52
45	4			1n3ppi3m6d_6d	R	679.697	453.286	14.5	n	6	yes	1n3ppi3m6d_6d_R_34	1n3ppi3m6d_6d_R_34	1n3ppi3m6d_6d_R_34				362.68	82.96	14.98	23	56	Clone53
42	9			1n3ppi3m6d_6d	R	632.174	617.223	18.5	n	6	yes	1n3ppi3m6d_6d_R_35	1n3ppi3m6d_6d_R_35	1n3ppi3m6d_6d_R_35				409.00	22.93	8.78	6	95	Clone54
24	51			1n3ppi3m6d_6d	R	751.87	650.66	15.5	n	6	yes	1n3ppi3m6d_6d_R_36	1n3ppi3m6d_6d_R_36	1n3ppi3m6d_6d_R_36				331.61	34.89	12.71	10	24	Clone55
22	43			1n3ppi3m6d_6d	R	731.555	558.862	16.333	n	6	yes	1n3ppi3m6d_6d_R_37	1n3ppi3m6d_6d_R_37	1n3ppi3m6d_6d_R_37				201.27	193.80	6.84	4	24	Clone56
8	47			1n3ppi3m6d_6d	R	704.28	688.489	16.2454	n	6	yes	1n3ppi3m6d_6d_R_38	1n3ppi3m6d_6d_R_38	1n3ppi3m6d_6d_R_38
29	50			1n3ppi3m6d_6d	R	684.043	441.655	14.604	n	6	yes	1n3ppi3m6d_6d_R_39	1n3ppi3m6d_6d_R_39	1n3ppi3m6d_6d_R_39
18	70			1n3ppi3m6d_6d	R	711.855	499.003	16.5	n	6	yes	1n3ppi3m6d_6d_R_40	1n3ppi3m6d_6d_R_40	1n3ppi3m6d_6d_R_40
19	0			1n3ppi3m6d_6d	R	642.903	650.101	19.1704	n	6	yes	1n3ppi3m6d_6d_R_41	1n3ppi3m6d_6d_R_41	1n3ppi3m6d_6d_R_41
12	33			1n3ppi3m6d_6d	R	646.794	659.512	17.5	n	6	yes	1n3ppi3m6d_6d_R_42	1n3ppi3m6d_6d_R_42	1n3ppi3m6d_6d_R_42
12	5			4n3ppi3m6d_6d	L	354.612	619.828	20.009	RG	6	yes	4n3ppi3m6d_6d_L_1	4n3ppi3m6d_6d_L_1	4n3ppi3m6d_6d_L_1
0	13			4n3ppi3m6d_6d	L	391.748	718.417	24.497	RG	6	yes	4n3ppi3m6d_6d_L_2	4n3ppi3m6d_6d_L_2	4n3ppi3m6d_6d_L_2
6	0			4n3ppi3m6d_6d	L	345.783	740.588	25.883	RG	6	yes	4n3ppi3m6d_6d_L_3	4n3ppi3m6d_6d_L_3	4n3ppi3m6d_6d_L_3
0	45			4n3ppi3m6d_6d	L	532.006	685.11	32.3818	RG	6	yes	4n3ppi3m6d_6d_L_4	4n3ppi3m6d_6d_L_4	4n3ppi3m6d_6d_L_4
0	24			4n3ppi3m6d_6d	L	554.318	693.164	51.731	RG	6	yes	4n3ppi3m6d_6d_L_5	4n3ppi3m6d_6d_L_5	4n3ppi3m6d_6d_L_5
11	31			4n3ppi3m6d_6d	L	531.08	695.861	35.4315	RG	6	yes	4n3ppi3m6d_6d_L_21	4n3ppi3m6d_6d_L_21	4n3ppi3m6d_6d_L_21
0	5			4n3ppi3m6d_6d	L	464.823	371.217	31.5	RG	6	yes	4n3ppi3m6d_6d_L_15	4n3ppi3m6d_6d_L_15	4n3ppi3m6d_6d_L_15
35	55			4n3ppi3m6d_6d	L	470.127	366.645	32.5	RG	6	yes	4n3ppi3m6d_6d_L_8	4n3ppi3m6d_6d_L_8	4n3ppi3m6d_6d_L_8
44	7			4n3ppi3m6d_6d	L	542.35	312.762	51.5	RG	6	yes	4n3ppi3m6d_6d_L_23	4n3ppi3m6d_6d_L_23	4n3ppi3m6d_6d_L_23
50	0			4n3ppi3m6d_6d	L	537.381	314.567	49.5	RG	6	yes	4n3ppi3m6d_6d_L_23	4n3ppi3m6d_6d_L_23	4n3ppi3m6d_6d_L_23
0	16			4n3ppi3m6d_6d	L	465.866	376.009	31.5	RG	6	yes	4n3ppi3m6d_6d_L_15	4n3ppi3m6d_6d_L_15	4n3ppi3m6d_6d_L_15
13	0			4n3ppi3m6d_6d	L	551.53	561.355	35.0492	RG	6	yes	4n3ppi3m6d_6d_L_12	4n3ppi3m6d_6d_L_12	4n3ppi3m6d_6d_L_12
3	12			4n3ppi3m6d_6d	L	337.753	658.93	22.5	NP	6	yes	4n3ppi3m6d_6d_L_19	4n3ppi3m6d_6d_L_19	4n3ppi3m6d_6d_L_14
0	36			4n3ppi3m6d_6d	L	336.529	661.305	22.5	NP	6	yes	4n3ppi3m6d_6d_L_19	4n3ppi3m6d_6d_L_19	4n3ppi3m6d_6d_L_14
0	23			4n3ppi3m6d_6d	L	468.638	372.572	31.5	NP	6	yes	4n3ppi3m6d_6d_L_15	4n3ppi3m6d_6d_L_15	4n3ppi3m6d_6d_L_15
41	51			4n3ppi3m6d_6d	L	415.069	553.055	19.1136	NP	6	yes	4n3ppi3m6d_6d_L_16	4n3ppi3m6d_6d_L_16	4n3ppi3m6d_6d_L_16
0	33			4n3ppi3m6d_6d	L	512.314	384.43	35.2404	NP	6	yes	4n3ppi3m6d_6d_L_17	4n3ppi3m6d_6d_L_17	4n3ppi3m6d_6d_L_17
2	25			4n3ppi3m6d_6d	L	559.025	556.305	40.7758	NP	6	yes	4n3ppi3m6d_6d_L_18	4n3ppi3m6d_6d_L_18	4n3ppi3m6d_6d_L_18
5	40			4n3ppi3m6d_6d	L	342.159	659.131	20.5	NP	6	yes	4n3ppi3m6d_6d_L_19	4n3ppi3m6d_6d_L_19	4n3ppi3m6d_6d_L_19
47	42			4n3ppi3m6d_6d	L	499.639	627.196	20.5	NP	6	yes	4n3ppi3m6d_6d_L_20	4n3ppi3m6d_6d_L_20	4n3ppi3m6d_6d_L_20
48	30			4n3ppi3m6d_6d	L	529.829	691.665	33.0779	NP	6	yes	4n3ppi3m6d_6d_L_21	4n3ppi3m6d_6d_L_21	4n3ppi3m6d_6d_L_21
42	49			4n3ppi3m6d_6d	L	563.355	536.979	43.5	NP	6	yes	4n3ppi3m6d_6d_L_22	4n3ppi3m6d_6d_L_22	4n3ppi3m6d_6d_L_22
21	10			4n3ppi3m6d_6d	L	538.459	310.448	49.5	NP	6	yes	4n3ppi3m6d_6d_L_23	4n3ppi3m6d_6d_L_23	4n3ppi3m6d_6d_L_23
0	7			4n3ppi3m6d_6d	L	446.4	439.255	23.3117	n	6	yes	4n3ppi3m6d_6d_L_25	4n3ppi3m6d_6d_L_25	4n3ppi3m6d_6d_L_25
49	25			4n3ppi3m6d_6d	L	448.666	442.481	23.7109	n	6	yes	4n3ppi3m6d_6d_L_25	4n3ppi3m6d_6d_L_25	4n3ppi3m6d_6d_L_25
27	28			4n3ppi3m6d_6d	L	515.508	516.65	25.3962	n	6	yes	4n3ppi3m6d_6d_L_27	4n3ppi3m6d_6d_L_27	4n3ppi3m6d_6d_L_27
0	79			4n3ppi3m6d_6d	L	515.146	520.374	25.7347	n	6	yes	4n3ppi3m6d_6d_L_27	4n3ppi3m6d_6d_L_27	4n3ppi3m6d_6d_L_27
6	22			4n3ppi3m6d_6d	L	521.422	552.826	27.3562	n	6	yes	4n3ppi3m6d_6d_L_28	4n3ppi3m6d_6d_L_28	4n3ppi3m6d_6d_L_28
56				4n3ppi3m6d_6d	L	352.646	668.666	21.1906	n	6	yes	4n3ppi3m6d_6d_L_35	4n3ppi3m6d_6d_L_35	4n3ppi3m6d_6d_L_35
42				4n3ppi3m6d_6d	L	337.372	651.021	23.1673	n	6	yes	4n3ppi3m6d_6d_L_30	4n3ppi3m6d_6d_L_30	4n3ppi3m6d_6d_L_30
0				4n3ppi3m6d_6d	L	325.059	646.69	25.276	n	6	yes	4n3ppi3m6d_6d_L_31	4n3ppi3m6d_6d_L_31	4n3ppi3m6d_6d_L_31
0				4n3ppi3m6d_6d	L	476.63	662.025	20.8447	n	6	yes	4n3ppi3m6d_6d_L_32	4n3ppi3m6d_6d_L_32	4n3ppi3m6d_6d_L_32
61				4n3ppi3m6d_6d	L	375.592	725.964	25.8938	n	6	yes	4n3ppi3m6d_6d_L_34	4n3ppi3m6d_6d_L_34	4n3ppi3m6d_6d_L_33
77				4n3ppi3m6d_6d	L	381.063	725.454	26.4364	n	6	yes	4n3ppi3m6d_6d_L_34	4n3ppi3m6d_6d_L_34	4n3ppi3m6d_6d_L_34
5				4n3ppi3m6d_6d	L	356.005	671.418	21.5	n	6	yes	4n3ppi3m6d_6d_L_35	4n3ppi3m6d_6d_L_35	4n3ppi3m6d_6d_L_35
24				4n3ppi3m6d_6d	L	498.389	352.675	39.5	n	6	yes	4n3ppi3m6d_6d_L_36	4n3ppi3m6d_6d_L_36	4n3ppi3m6d_6d_L_36
46				4n3ppi3m6d_6d	L	526.281	558.917	26.5	n	6	yes	4n3ppi3m6d_6d_L_38	4n3ppi3m6d_6d_L_38	4n3ppi3m6d_6d_L_38
14				4n3ppi3m6d_6d	L	525.451	562.287	27.5	n	6	yes	4n3ppi3m6d_6d_L_38	4n3ppi3m6d_6d_L_38	4n3ppi3m6d_6d_L_38
23				4n3ppi3m6d_6d	R	726.152	763.24	22.1605	RG	6	yes	4n3ppi3m6d_6d_R_1	4n3ppi3m6d_6d_R_1	4n3ppi3m6d_6d_R_1
68				4n3ppi3m6d_6d	R	724.791	768.962	22.0341	RG	6	yes	4n3ppi3m6d_6d_R_2	4n3ppi3m6d_6d_R_2	4n3ppi3m6d_6d_R_2
18				4n3ppi3m6d_6d	R	713.834	507.731	28.6926	NP	6	yes	4n3ppi3m6d_6d_R_3	4n3ppi3m6d_6d_R_3	4n3ppi3m6d_6d_R_3
54				4n3ppi3m6d_6d	R	636.623	676.764	23.7857	NP	6	yes	4n3ppi3m6d_6d_R_4	4n3ppi3m6d_6d_R_4	4n3ppi3m6d_6d_R_4
61				4n3ppi3m6d_6d	R	611.492	687.27	31.607	NP	6	yes	4n3ppi3m6d_6d_R_5	4n3ppi3m6d_6d_R_5	4n3ppi3m6d_6d_R_5
43				4n3ppi3m6d_6d	R	634.994	730.785	23.4131	NP	6	yes	4n3ppi3m6d_6d_R_6	4n3ppi3m6d_6d_R_6	4n3ppi3m6d_6d_R_6
0				4n3ppi3m6d_6d	R	673.73	727.372	21.6249	NP	6	yes	4n3ppi3m6d_6d_R_7	4n3ppi3m6d_6d_R_7	4n3ppi3m6d_6d_R_7
0				4n3ppi3m6d_6d	R	674.057	499.197	31.5	NP	6	yes	4n3ppi3m6d_6d_R_8	4n3ppi3m6d_6d_R_8	4n3ppi3m6d_6d_R_8
0				4n3ppi3m6d_6d	R	636.698	819.283	40.5021	NP	6	yes	4n3ppi3m6d_6d_R_9	4n3ppi3m6d_6d_R_9	4n3ppi3m6d_6d_R_9
55				4n3ppi3m6d_6d	R	716.93	540.169	27.0611	n	6	yes	4n3ppi3m6d_6d_R_10	4n3ppi3m6d_6d_R_10	4n3ppi3m6d_6d_R_10
30				4n3ppi3m6d_6d	R	734.244	587.572	24.0997	n	6	yes	4n3ppi3m6d_6d_R_11	4n3ppi3m6d_6d_R_11	4n3ppi3m6d_6d_R_11
55				4n3ppi3m6d_6d	R	672.369	494.2	32.5213	n	6	yes	4n3ppi3m6d_6d_R_12	4n3ppi3m6d_6d_R_12	4n3ppi3m6d_6d_R_12
64				4n3ppi3m6d_6d	R	631.803	817.932	45.2729	n	6	yes	4n3ppi3m6d_6d_R_13	4n3ppi3m6d_6d_R_13	4n3ppi3m6d_6d_R_13
36				4n3ppi3m6d_6d	R	630.952	822.96	45.0478	n	6	yes	4n3ppi3m6d_6d_R_14	4n3ppi3m6d_6d_R_14	4n3ppi3m6d_6d_R_14
56				4n3ppi3m6d_6d	R	600.437	823.318	58.1102	n	6	yes	4n3ppi3m6d_6d_R_15	4n3ppi3m6d_6d_R_15	4n3ppi3m6d_6d_R_15
13				4n3ppi3m6d_6d	R	594.388	824.395	63.2509	n	6	yes	4n3ppi3m6d_6d_R_16	4n3ppi3m6d_6d_R_16	4n3ppi3m6d_6d_R_16
25				4n3ppi3m6d_6d	R	710.883	544.841	28.5	n	6	yes	4n3ppi3m6d_6d_R_17	4n3ppi3m6d_6d_R_17	4n3ppi3m6d_6d_R_17
40				4n3ppi3m6d_6d	R	635.548	815.532	38.1197	n	6	yes	4n3ppi3m6d_6d_R_19	4n3ppi3m6d_6d_R_19	4n3ppi3m6d_6d_R_19
56				4n3ppi3m6d_6d	R	634.112	817.408	40.1436	n	6	yes	4n3ppi3m6d_6d_R_19	4n3ppi3m6d_6d_R_19	4n3ppi3m6d_6d_R_19
95				1n3ppi3m_6d	R	342.287	445.329	19.3599	RG	6	yes	1n3ppi3m_6d_R_3	1n3ppi3m_6d_R_3	1n3ppi3m_6d_R_3
24				1n3ppi3m_6d	R	315.911	491.903	27.4069	RG	6	yes	1n3ppi3m_6d_R_2	1n3ppi3m_6d_R_2	1n3ppi3m_6d_R_2
24				1n3ppi3m_6d	R	343.685	447.141	19.5	RG	6	yes	1n3ppi3m_6d_R_3	1n3ppi3m_6d_R_3	1n3ppi3m_6d_R_3
				1n3ppi3m_6d	R	292.996	410.583	25.3657	RG	6	yes	1n3ppi3m_6d_R_4	1n3ppi3m_6d_R_4	1n3ppi3m_6d_R_4
				1n3ppi3m_6d	R	289.239	403	31.7915	RG	6	yes	1n3ppi3m_6d_R_5	1n3ppi3m_6d_R_17	1n3ppi3m_6d_R_5
				1n3ppi3m_6d	R	324.337	422.797	19.3807	RG	6	yes	1n3ppi3m_6d_R_6	1n3ppi3m_6d_R_6	1n3ppi3m_6d_R_6
				1n3ppi3m_6d	R	291.801	396.577	36.5775	RG	6	yes	1n3ppi3m_6d_R_7	1n3ppi3m_6d_R_7	1n3ppi3m_6d_R_7
				1n3ppi3m_6d	R	309.554	425.063	23.5	RG	6	yes	1n3ppi3m_6d_R_8	1n3ppi3m_6d_R_8	1n3ppi3m_6d_R_8
				1n3ppi3m_6d	R	304.266	366.979	30.4325	RG	6	yes	1n3ppi3m_6d_R_9	1n3ppi3m_6d_R_9	1n3ppi3m_6d_R_9
				1n3ppi3m_6d	R	376.738	374.423	17.7221	RG	6	yes	1n3ppi3m_6d_R_23	1n3ppi3m_6d_R_23	1n3ppi3m_6d_R_23
				1n3ppi3m_6d	R	365.271	362.667	18.8101	RG	6	yes	1n3ppi3m_6d_R_11	1n3ppi3m_6d_R_11	1n3ppi3m_6d_R_11
				1n3ppi3m_6d	R	327.583	358.349	21.5	RG	6	yes	1n3ppi3m_6d_R_12	1n3ppi3m_6d_R_12	1n3ppi3m_6d_R_12
				1n3ppi3m_6d	R	351.455	254.219	32.5	RG	6	yes	1n3ppi3m_6d_R_13	1n3ppi3m_6d_R_13	1n3ppi3m_6d_R_13
				1n3ppi3m_6d	R	349.211	367.638	18.7532	NP	6	yes	1n3ppi3m_6d_R_14	1n3ppi3m_6d_R_14	1n3ppi3m_6d_R_14
				1n3ppi3m_6d	R	370.818	379.626	18.338	NP	6	yes	1n3ppi3m_6d_R_15	1n3ppi3m_6d_R_22	1n3ppi3m_6d_R_15
				1n3ppi3m_6d	R	335.031	325.744	22.1955	NP	6	yes	1n3ppi3m_6d_R_16	1n3ppi3m_6d_R_16	1n3ppi3m_6d_R_16
				1n3ppi3m_6d	R	289.774	407.158	27.2073	NP	6	yes	1n3ppi3m_6d_R_17	1n3ppi3m_6d_R_17	1n3ppi3m_6d_R_17
				1n3ppi3m_6d	R	281.515	444.103	29.3758	NP	6	yes	1n3ppi3m_6d_R_18	1n3ppi3m_6d_R_18	1n3ppi3m_6d_R_18
				1n3ppi3m_6d	R	347.947	465.973	19.6475	NP	6	yes	1n3ppi3m_6d_R_19	1n3ppi3m_6d_R_19	1n3ppi3m_6d_R_19
				1n3ppi3m_6d	R	329.684	474.918	21.2638	NP	6	yes	1n3ppi3m_6d_R_20	1n3ppi3m_6d_R_20	1n3ppi3m_6d_R_20
				1n3ppi3m_6d	R	386.786	481.184	20.6241	NP	6	yes	1n3ppi3m_6d_R_21	1n3ppi3m_6d_R_21	1n3ppi3m_6d_R_21
				1n3ppi3m_6d	R	374.205	379.316	18.5	NP	6	yes	1n3ppi3m_6d_R_22	1n3ppi3m_6d_R_22	1n3ppi3m_6d_R_22
				1n3ppi3m_6d	R	376.423	376.728	18.2981	n	6	yes	1n3ppi3m_6d_R_23	1n3ppi3m_6d_R_23	1n3ppi3m_6d_R_23
				1n3ppi3m_6d	R	339.946	367.648	19.1288	n	6	yes	1n3ppi3m_6d_R_31	1n3ppi3m_6d_R_31	1n3ppi3m_6d_R_24
				1n3ppi3m_6d	R	339.981	371.151	19.553	n	6	yes	1n3ppi3m_6d_R_25	1n3ppi3m_6d_R_31	1n3ppi3m_6d_R_25
				1n3ppi3m_6d	R	321.887	360.013	23.5535	n	6	yes	1n3ppi3m_6d_R_26	1n3ppi3m_6d_R_26	1n3ppi3m_6d_R_26
				1n3ppi3m_6d	R	322.905	337.328	31.0143	n	6	yes	1n3ppi3m_6d_R_27	1n3ppi3m_6d_R_27	1n3ppi3m_6d_R_27
				1n3ppi3m_6d	R	285.739	427.732	30.461	n	6	yes	1n3ppi3m_6d_R_28	1n3ppi3m_6d_R_28	1n3ppi3m_6d_R_28
				1n3ppi3m_6d	R	337.705	488.773	23.4711	n	6	yes	1n3ppi3m_6d_R_29	1n3ppi3m_6d_R_29	1n3ppi3m_6d_R_29
				1n3ppi3m_6d	R	344.329	496.719	23.6051	n	6	yes	1n3ppi3m_6d_R_30	1n3ppi3m_6d_R_30	1n3ppi3m_6d_R_30
				1n3ppi3m_6d	R	342.506	367.774	19.5	n	6	yes	1n3ppi3m_6d_R_31	1n3ppi3m_6d_R_31	1n3ppi3m_6d_R_31
				1n3ppi3m_6d	R	330.116	360.706	21.5	n	6	yes	1n3ppi3m_6d_R_33	1n3ppi3m_6d_R_33	1n3ppi3m_6d_R_32
				1n3ppi3m_6d	R	332.671	359.81	21.2334	n	6	yes	1n3ppi3m_6d_R_33	1n3ppi3m_6d_R_33	1n3ppi3m_6d_R_33
				2n3ppi3m_6d	L	478.229	526.08	101.299	RG	6	yes	2n3ppi3m_6d_L_1	2n3ppi3m_6d_L_1	2n3ppi3m_6d_L_1
				2n3ppi3m_6d	L	483.762	509.246	111.395	RG	6	yes	2n3ppi3m_6d_L_2	2n3ppi3m_6d_L_2	2n3ppi3m_6d_L_2
				2n3ppi3m_6d	L	471.06	485.722	116.713	RG	6	yes	2n3ppi3m_6d_L_3	2n3ppi3m_6d_L_3	2n3ppi3m_6d_L_3
				2n3ppi3m_6d	L	486.323	498.882	116.116	RG	6	yes	2n3ppi3m_6d_L_4	2n3ppi3m_6d_L_4	2n3ppi3m_6d_L_4
				2n3ppi3m_6d	L	505.735	487.244	124.671	RG	6	yes	2n3ppi3m_6d_L_5	2n3ppi3m_6d_L_5	2n3ppi3m_6d_L_5
				2n3ppi3m_6d	L	470.16	479.481	118.5	RG	6	yes	2n3ppi3m_6d_L_6	2n3ppi3m_6d_L_6	2n3ppi3m_6d_L_6
				2n3ppi3m_6d	L	422.563	316.718	118.088	RG	6	yes	2n3ppi3m_6d_L_7	2n3ppi3m_6d_L_7	2n3ppi3m_6d_L_7
				2n3ppi3m_6d	L	421.052	335.054	118.446	RG	6	yes	2n3ppi3m_6d_L_8	2n3ppi3m_6d_L_8	2n3ppi3m_6d_L_8
				2n3ppi3m_6d	L	457.416	342.494	127.539	RG	6	yes	2n3ppi3m_6d_L_9	2n3ppi3m_6d_L_9	2n3ppi3m_6d_L_9
				2n3ppi3m_6d	L	476.612	359.581	129.374	RG	6	yes	2n3ppi3m_6d_L_10	2n3ppi3m_6d_L_10	2n3ppi3m_6d_L_10
				2n3ppi3m_6d	L	424.77	413.983	112.696	RG	6	yes	2n3ppi3m_6d_L_11	2n3ppi3m_6d_L_11	2n3ppi3m_6d_L_11
				2n3ppi3m_6d	L	470.35	460.056	123.534	RG	6	yes	2n3ppi3m_6d_L_12	2n3ppi3m_6d_L_12	2n3ppi3m_6d_L_12
				2n3ppi3m_6d	L	480.065	461.204	126.258	RG	6	yes	2n3ppi3m_6d_L_13	2n3ppi3m_6d_L_13	2n3ppi3m_6d_L_13
				2n3ppi3m_6d	L	511.256	434.145	135.5	RG	6	yes	2n3ppi3m_6d_L_14	2n3ppi3m_6d_L_14	2n3ppi3m_6d_L_14
				2n3ppi3m_6d	L	514.168	429.728	134.5	RG	6	yes	2n3ppi3m_6d_L_15	2n3ppi3m_6d_L_15	2n3ppi3m_6d_L_15
				2n3ppi3m_6d	L	538.487	427.274	135.5	RG	6	yes	2n3ppi3m_6d_L_16	2n3ppi3m_6d_L_16	2n3ppi3m_6d_L_16
				2n3ppi3m_6d	L	453.131	344.816	126.5	RG	6	yes	2n3ppi3m_6d_L_18	2n3ppi3m_6d_L_18	2n3ppi3m_6d_L_18
				2n3ppi3m_6d	L	452.987	342.088	126.5	RG	6	yes	2n3ppi3m_6d_L_18	2n3ppi3m_6d_L_18	2n3ppi3m_6d_L_18
				2n3ppi3m_6d	L	425.779	357.152	118.156	NP	6	yes	2n3ppi3m_6d_L_19	2n3ppi3m_6d_L_19	2n3ppi3m_6d_L_19
				2n3ppi3m_6d	L	508.919	501.418	118.945	NP	6	yes	2n3ppi3m_6d_L_21	2n3ppi3m_6d_L_21	2n3ppi3m_6d_L_21
				2n3ppi3m_6d	L	511.345	500.405	118.5	NP	6	yes	2n3ppi3m_6d_L_21	2n3ppi3m_6d_L_21	2n3ppi3m_6d_L_21
				2n3ppi3m_6d	L	408.492	274.909	106.839	NP	6	yes	2n3ppi3m_6d_L_22	2n3ppi3m_6d_L_22	2n3ppi3m_6d_L_22
				2n3ppi3m_6d	L	435.055	349.462	122.477	NP	6	yes	2n3ppi3m_6d_L_35	2n3ppi3m_6d_L_35	2n3ppi3m_6d_L_23
				2n3ppi3m_6d	L	443.14	404.662	121.587	NP	6	yes	2n3ppi3m_6d_L_39	2n3ppi3m_6d_L_39	2n3ppi3m_6d_L_24
				2n3ppi3m_6d	L	454.67	438.699	121.189	NP	6	yes	2n3ppi3m_6d_L_25	2n3ppi3m_6d_L_25	2n3ppi3m_6d_L_25
				2n3ppi3m_6d	L	487.841	468.75	125.993	NP	6	yes	2n3ppi3m_6d_L_26	2n3ppi3m_6d_L_26	2n3ppi3m_6d_L_26
				2n3ppi3m_6d	L	547.927	501.372	123.809	NP	6	yes	2n3ppi3m_6d_L_27	2n3ppi3m_6d_L_27	2n3ppi3m_6d_L_27
				2n3ppi3m_6d	L	542.731	498.677	124.382	NP	6	yes	2n3ppi3m_6d_L_28	2n3ppi3m_6d_L_28	2n3ppi3m_6d_L_28
				2n3ppi3m_6d	L	463.608	364.073	129.087	NP	6	yes	2n3ppi3m_6d_L_29	2n3ppi3m_6d_L_29	2n3ppi3m_6d_L_29
				2n3ppi3m_6d	L	475.17	415.896	130.879	NP	6	yes	2n3ppi3m_6d_L_30	2n3ppi3m_6d_L_30	2n3ppi3m_6d_L_30
				2n3ppi3m_6d	L	535.832	395.82	133.173	NP	6	yes	2n3ppi3m_6d_L_31	2n3ppi3m_6d_L_31	2n3ppi3m_6d_L_31
				2n3ppi3m_6d	L	472.537	434.593	128.455	NP	6	yes	2n3ppi3m_6d_L_32	2n3ppi3m_6d_L_32	2n3ppi3m_6d_L_32
				2n3ppi3m_6d	L	588.623	453.977	130.871	NP	6	yes	2n3ppi3m_6d_L_33	2n3ppi3m_6d_L_33	2n3ppi3m_6d_L_33
				2n3ppi3m_6d	L	449.258	407.904	122.5	NP	6	yes	2n3ppi3m_6d_L_34	2n3ppi3m_6d_L_34	2n3ppi3m_6d_L_34
				2n3ppi3m_6d	L	438.821	348.297	120.5	NP	6	yes	2n3ppi3m_6d_L_35	2n3ppi3m_6d_L_35	2n3ppi3m_6d_L_35
				2n3ppi3m_6d	L	434.34	396.653	117.5	NP	6	yes	2n3ppi3m_6d_L_41	2n3ppi3m_6d_L_41	2n3ppi3m_6d_L_41
				2n3ppi3m_6d	L	558.166	493.921	125.5	NP	6	yes	2n3ppi3m_6d_L_40	2n3ppi3m_6d_L_40	2n3ppi3m_6d_L_40
				2n3ppi3m_6d	L	472.986	471.348	120.486	n	6	yes	2n3ppi3m_6d_L_38	2n3ppi3m_6d_L_38	2n3ppi3m_6d_L_38
				2n3ppi3m_6d	L	445.828	406.513	122.5	n	6	yes	2n3ppi3m_6d_L_39	2n3ppi3m_6d_L_39	2n3ppi3m_6d_L_39
				2n3ppi3m_6d	L	560.296	494.791	125.5	n	6	yes	2n3ppi3m_6d_L_40	2n3ppi3m_6d_L_40	2n3ppi3m_6d_L_40
				2n3ppi3m_6d	L	433.722	393.73	117.5	n	6	yes	2n3ppi3m_6d_L_41	2n3ppi3m_6d_L_41	2n3ppi3m_6d_L_41
				2n3ppi3m_6d	R	456.011	520.871	106.462	RG	6	yes	2n3ppi3m_6d_R_1	2n3ppi3m_6d_R_1	2n3ppi3m_6d_R_1
				2n3ppi3m_6d	R	450.682	521.758	109.14	RG	6	yes	2n3ppi3m_6d_R_2	2n3ppi3m_6d_R_2	2n3ppi3m_6d_R_2
				2n3ppi3m_6d	R	394.779	498.327	127.127	RG	6	yes	2n3ppi3m_6d_R_3	2n3ppi3m_6d_R_3	2n3ppi3m_6d_R_3
				2n3ppi3m_6d	R	439.326	481.389	112.245	RG	6	yes	2n3ppi3m_6d_R_4	2n3ppi3m_6d_R_4	2n3ppi3m_6d_R_4
				2n3ppi3m_6d	R	431.109	483.001	115.655	RG	6	yes	2n3ppi3m_6d_R_5	2n3ppi3m_6d_R_5	2n3ppi3m_6d_R_5
				2n3ppi3m_6d	R	363.054	466.651	130.597	RG	6	yes	2n3ppi3m_6d_R_6	2n3ppi3m_6d_R_6	2n3ppi3m_6d_R_6
				2n3ppi3m_6d	R	351.332	548.967	129.959	NP	6	yes	2n3ppi3m_6d_R_8	2n3ppi3m_6d_R_8	2n3ppi3m_6d_R_8
				2n3ppi3m_6d	R	351.725	551.896	129.5	NP	6	yes	2n3ppi3m_6d_R_8	2n3ppi3m_6d_R_8	2n3ppi3m_6d_R_8
				2n3ppi3m_6d	R	446.972	495.174	110.06	NP	6	yes	2n3ppi3m_6d_R_9	2n3ppi3m_6d_R_9	2n3ppi3m_6d_R_9
				2n3ppi3m_6d	R	362.397	374.489	119.079	NP	6	yes	2n3ppi3m_6d_R_10	2n3ppi3m_6d_R_10	2n3ppi3m_6d_R_10
				2n3ppi3m_6d	R	416.971	455.544	118.716	NP	6	yes	2n3ppi3m_6d_R_11	2n3ppi3m_6d_R_13	2n3ppi3m_6d_R_11
				2n3ppi3m_6d	R	373.845	473.256	129.825	NP	6	yes	2n3ppi3m_6d_R_12	2n3ppi3m_6d_R_12	2n3ppi3m_6d_R_12
				2n3ppi3m_6d	R	414.858	452.797	119.327	n	6	yes	2n3ppi3m_6d_R_13	2n3ppi3m_6d_R_13	2n3ppi3m_6d_R_13
				2n3ppi3m_6d	R	390.73	470.089	125.26	n	6	yes	2n3ppi3m_6d_R_14	2n3ppi3m_6d_R_14	2n3ppi3m_6d_R_14
				5n3ppi3m_6d	L	400.557	296.036	15.6797	RG	6	yes	5n3ppi3m_6d_L_1	5n3ppi3m_6d_L_1	5n3ppi3m_6d_L_1
				5n3ppi3m_6d	L	453.356	314.174	13.5	RG	6	yes	5n3ppi3m_6d_L_2	5n3ppi3m_6d_L_2	5n3ppi3m_6d_L_2
				5n3ppi3m_6d	L	433.046	295.724	13.5	RG	6	yes	5n3ppi3m_6d_L_3	5n3ppi3m_6d_L_3	5n3ppi3m_6d_L_3
				5n3ppi3m_6d	L	490.606	368.724	13.5	RG	6	yes	5n3ppi3m_6d_L_4	5n3ppi3m_6d_L_15	5n3ppi3m_6d_L_4
				5n3ppi3m_6d	L	442.895	397.662	28.5	RG	6	yes	5n3ppi3m_6d_L_5	5n3ppi3m_6d_L_18	5n3ppi3m_6d_L_5
				5n3ppi3m_6d	L	533.585	426.433	13.5	RG	6	yes	5n3ppi3m_6d_L_7	5n3ppi3m_6d_L_7	5n3ppi3m_6d_L_7
				5n3ppi3m_6d	L	531.415	426.543	13.5	RG	6	yes	5n3ppi3m_6d_L_7	5n3ppi3m_6d_L_7	5n3ppi3m_6d_L_7
				5n3ppi3m_6d	L	530.672	518.666	14.5	RG	6	yes	5n3ppi3m_6d_L_8	5n3ppi3m_6d_L_8	5n3ppi3m_6d_L_8
				5n3ppi3m_6d	L	467.371	407.547	14.5	RG	6	yes	5n3ppi3m_6d_L_23	5n3ppi3m_6d_L_23	5n3ppi3m_6d_L_23
				5n3ppi3m_6d	L	510.126	309.885	13.8145	NP	6	yes	5n3ppi3m_6d_L_10	5n3ppi3m_6d_L_10	5n3ppi3m_6d_L_10
				5n3ppi3m_6d	L	421.687	299.882	12.3939	NP	6	yes	5n3ppi3m_6d_L_11	5n3ppi3m_6d_L_11	5n3ppi3m_6d_L_11
				5n3ppi3m_6d	L	424.409	315.45	13.6122	NP	6	yes	5n3ppi3m_6d_L_12	5n3ppi3m_6d_L_12	5n3ppi3m_6d_L_12
				5n3ppi3m_6d	L	443.661	301.739	13.5	NP	6	yes	5n3ppi3m_6d_L_24	5n3ppi3m_6d_L_24	5n3ppi3m_6d_L_24
				5n3ppi3m_6d	L	411.397	308.222	13.5	NP	6	yes	5n3ppi3m_6d_L_14	5n3ppi3m_6d_L_14	5n3ppi3m_6d_L_14
				5n3ppi3m_6d	L	492.142	373.8	12.4266	NP	6	yes	5n3ppi3m_6d_L_15	5n3ppi3m_6d_L_15	5n3ppi3m_6d_L_15
				5n3ppi3m_6d	L	518.082	415.983	13.3723	NP	6	yes	5n3ppi3m_6d_L_16	5n3ppi3m_6d_L_16	5n3ppi3m_6d_L_16
				5n3ppi3m_6d	L	536.26	443.299	13.1755	NP	6	yes	5n3ppi3m_6d_L_17	5n3ppi3m_6d_L_17	5n3ppi3m_6d_L_17
				5n3ppi3m_6d	L	440.262	393.639	29.0411	NP	6	yes	5n3ppi3m_6d_L_18	5n3ppi3m_6d_L_18	5n3ppi3m_6d_L_18
				5n3ppi3m_6d	L	486.551	358.336	12.5	NP	6	yes	5n3ppi3m_6d_L_27	5n3ppi3m_6d_L_27	5n3ppi3m_6d_L_27
				5n3ppi3m_6d	L	517.405	499.377	14.5	NP	6	yes	5n3ppi3m_6d_L_21	5n3ppi3m_6d_L_21	5n3ppi3m_6d_L_20
				5n3ppi3m_6d	L	521.284	499.246	15.5	NP	6	yes	5n3ppi3m_6d_L_21	5n3ppi3m_6d_L_21	5n3ppi3m_6d_L_21
				5n3ppi3m_6d	L	466.841	404.959	14.5	NP	6	yes	5n3ppi3m_6d_L_23	5n3ppi3m_6d_L_23	5n3ppi3m_6d_L_23
				5n3ppi3m_6d	L	464.91	407.646	14.5	NP	6	yes	5n3ppi3m_6d_L_23	5n3ppi3m_6d_L_23	5n3ppi3m_6d_L_23
				5n3ppi3m_6d	L	445.793	299.018	13.1544	n	6	yes	5n3ppi3m_6d_L_24	5n3ppi3m_6d_L_24	5n3ppi3m_6d_L_24
				5n3ppi3m_6d	L	499.042	351.673	12.8134	n	6	yes	5n3ppi3m_6d_L_25	5n3ppi3m_6d_L_26	5n3ppi3m_6d_L_25
				5n3ppi3m_6d	L	494.572	353.604	12.8238	n	6	yes	5n3ppi3m_6d_L_26	5n3ppi3m_6d_L_26	5n3ppi3m_6d_L_26
				5n3ppi3m_6d	L	485.211	356.595	12.757	n	6	yes	5n3ppi3m_6d_L_27	5n3ppi3m_6d_L_27	5n3ppi3m_6d_L_27
				5n3ppi3m_6d	L	400.731	308.487	23.4625	n	6	yes	5n3ppi3m_6d_L_28	5n3ppi3m_6d_L_28	5n3ppi3m_6d_L_28
				5n3ppi3m_6d	L	439.038	305.927	13.5	n	6	yes	5n3ppi3m_6d_L_29	5n3ppi3m_6d_L_29	5n3ppi3m_6d_L_29
				5n3ppi3m_6d	L	503.524	465.847	14.5	n	6	yes	5n3ppi3m_6d_L_30	5n3ppi3m_6d_L_30	5n3ppi3m_6d_L_30
				5n3ppi3m_6d	L	535.974	508.737	16.5	n	6	yes	5n3ppi3m_6d_L_32	5n3ppi3m_6d_L_32	5n3ppi3m_6d_L_32
				5n3ppi3m_6d	L	533.141	509.656	16.5	n	6	yes	5n3ppi3m_6d_L_32	5n3ppi3m_6d_L_32	5n3ppi3m_6d_L_32
				5n3ppi3m_6d	L	433.794	328.778	14.6617	n	6	yes	5n3ppi3m_6d_L_33	5n3ppi3m_6d_L_33	5n3ppi3m_6d_L_33
				5n3ppi3m_6d	L	426.246	283.476	13.5	n	6	yes	5n3ppi3m_6d_L_34	5n3ppi3m_6d_L_34	5n3ppi3m_6d_L_34
				5n3ppi3m_6d	R	317.167	262.51	13.7016	RG	6	yes	5n3ppi3m_6d_R_1	5n3ppi3m_6d_R_1	5n3ppi3m_6d_R_1
				5n3ppi3m_6d	R	356.563	254.055	19.5	RG	6	yes	5n3ppi3m_6d_R_2	5n3ppi3m_6d_R_2	5n3ppi3m_6d_R_2
				5n3ppi3m_6d	R	359.749	277.488	15.5	RG	6	yes	5n3ppi3m_6d_R_31	5n3ppi3m_6d_R_31	5n3ppi3m_6d_R_31
				5n3ppi3m_6d	R	368.869	275.298	19.2089	RG	6	yes	5n3ppi3m_6d_R_14	5n3ppi3m_6d_R_14	5n3ppi3m_6d_R_4
				5n3ppi3m_6d	R	231.407	285.516	13.5	RG	6	yes	5n3ppi3m_6d_R_5	5n3ppi3m_6d_R_5	5n3ppi3m_6d_R_5
				5n3ppi3m_6d	R	374.816	422.816	14.1318	RG	6	yes	5n3ppi3m_6d_R_6	5n3ppi3m_6d_R_6	5n3ppi3m_6d_R_6
				5n3ppi3m_6d	R	409.292	421.121	14.2694	RG	6	yes	5n3ppi3m_6d_R_7	5n3ppi3m_6d_R_7	5n3ppi3m_6d_R_7
				5n3ppi3m_6d	R	415.78	428.298	15.5	RG	6	yes	5n3ppi3m_6d_R_8	5n3ppi3m_6d_R_8	5n3ppi3m_6d_R_8
				5n3ppi3m_6d	R	423.106	515.579	16.1413	RG	6	yes	5n3ppi3m_6d_R_9	5n3ppi3m_6d_R_9	5n3ppi3m_6d_R_9
				5n3ppi3m_6d	R	492.321	580.164	27.8587	RG	6	yes	5n3ppi3m_6d_R_25	5n3ppi3m_6d_R_25	5n3ppi3m_6d_R_25
				5n3ppi3m_6d	R	351.04	398.855	15.3744	NP	6	yes	5n3ppi3m_6d_R_11	5n3ppi3m_6d_R_11	5n3ppi3m_6d_R_11
				5n3ppi3m_6d	R	350.14	296.365	12.9782	NP	6	yes	5n3ppi3m_6d_R_12	5n3ppi3m_6d_R_12	5n3ppi3m_6d_R_12
				5n3ppi3m_6d	R	357.609	244.856	24.0551	NP	6	yes	5n3ppi3m_6d_R_13	5n3ppi3m_6d_R_13	5n3ppi3m_6d_R_13
				5n3ppi3m_6d	R	368.622	271.279	18.1727	NP	6	yes	5n3ppi3m_6d_R_14	5n3ppi3m_6d_R_14	5n3ppi3m_6d_R_14
				5n3ppi3m_6d	R	345.483	306.768	13.5	NP	6	yes	5n3ppi3m_6d_R_33	5n3ppi3m_6d_R_33	5n3ppi3m_6d_R_33
				5n3ppi3m_6d	R	246.005	276.011	12.5	NP	6	yes	5n3ppi3m_6d_R_16	5n3ppi3m_6d_R_16	5n3ppi3m_6d_R_16
				5n3ppi3m_6d	R	240.898	276.522	13.5	NP	6	yes	5n3ppi3m_6d_R_17	5n3ppi3m_6d_R_17	5n3ppi3m_6d_R_17
				5n3ppi3m_6d	R	327.972	362.869	14.8144	NP	6	yes	5n3ppi3m_6d_R_34	5n3ppi3m_6d_R_34	5n3ppi3m_6d_R_34
				5n3ppi3m_6d	R	327.157	366.877	15.5202	NP	6	yes	5n3ppi3m_6d_R_19	5n3ppi3m_6d_R_19	5n3ppi3m_6d_R_19
				5n3ppi3m_6d	R	380.378	354.743	13.6746	NP	6	yes	5n3ppi3m_6d_R_20	5n3ppi3m_6d_R_20	5n3ppi3m_6d_R_20
				5n3ppi3m_6d	R	331.338	358.691	13.5	NP	6	yes	5n3ppi3m_6d_R_21	5n3ppi3m_6d_R_21	5n3ppi3m_6d_R_21
				5n3ppi3m_6d	R	330.447	364.453	14.5	NP	6	yes	5n3ppi3m_6d_R_34	5n3ppi3m_6d_R_34	5n3ppi3m_6d_R_34
				5n3ppi3m_6d	R	422.338	439.156	14.5	NP	6	yes	5n3ppi3m_6d_R_24	5n3ppi3m_6d_R_24	5n3ppi3m_6d_R_24
				5n3ppi3m_6d	R	418.967	437.191	14.5	NP	6	yes	5n3ppi3m_6d_R_24	5n3ppi3m_6d_R_24	5n3ppi3m_6d_R_24
				5n3ppi3m_6d	R	494.107	577.99	29.7938	NP	6	yes	5n3ppi3m_6d_R_25	5n3ppi3m_6d_R_25	5n3ppi3m_6d_R_25
				5n3ppi3m_6d	R	340.957	268.312	15.5955	n	6	yes	5n3ppi3m_6d_R_26	5n3ppi3m_6d_R_26	5n3ppi3m_6d_R_26
				5n3ppi3m_6d	R	295.679	289.673	12.9097	n	6	yes	5n3ppi3m_6d_R_28	5n3ppi3m_6d_R_28	5n3ppi3m_6d_R_28
				5n3ppi3m_6d	R	297.378	287.004	13.7538	n	6	yes	5n3ppi3m_6d_R_28	5n3ppi3m_6d_R_28	5n3ppi3m_6d_R_28
				5n3ppi3m_6d	R	328.135	360.317	14.2981	n	6	yes	5n3ppi3m_6d_R_34	5n3ppi3m_6d_R_34	5n3ppi3m_6d_R_34
				5n3ppi3m_6d	R	417.859	483.675	15.6029	n	6	yes	5n3ppi3m_6d_R_30	5n3ppi3m_6d_R_30	5n3ppi3m_6d_R_30
				5n3ppi3m_6d	R	356.41	275.297	16.4372	n	6	yes	5n3ppi3m_6d_R_31	5n3ppi3m_6d_R_31	5n3ppi3m_6d_R_31
				5n3ppi3m_6d	R	352.33	274.886	17.0797	n	6	yes	5n3ppi3m_6d_R_32	5n3ppi3m_6d_R_32	5n3ppi3m_6d_R_32
				5n3ppi3m_6d	R	345.9	304.672	13.5	n	6	yes	5n3ppi3m_6d_R_33	5n3ppi3m_6d_R_33	5n3ppi3m_6d_R_33
				5n3ppi3m_6d	R	331.465	362.093	14.5	n	6	yes	5n3ppi3m_6d_R_34	5n3ppi3m_6d_R_34	5n3ppi3m_6d_R_34
				5n3ppi3m_6d	R	385.456	313.294	19.5	n	6	yes	5n3ppi3m_6d_R_36	5n3ppi3m_6d_R_36	5n3ppi3m_6d_R_36
				5n3ppi3m_6d	R	383.619	310.438	18.5	n	6	yes	5n3ppi3m_6d_R_36	5n3ppi3m_6d_R_36	5n3ppi3m_6d_R_36
				5n3ppi3m2d_6d	L	706.639	351.376	17.369	RG	6	yes	5n3ppi3m2d_6d_L_1	5n3ppi3m2d_6d_L_1	5n3ppi3m2d_6d_L_1
				5n3ppi3m2d_6d	L	548.703	446.844	26.3514	RG	6	yes	5n3ppi3m2d_6d_L_2	5n3ppi3m2d_6d_L_2	5n3ppi3m2d_6d_L_2
				5n3ppi3m2d_6d	L	616.691	362.663	17.5	RG	6	yes	5n3ppi3m2d_6d_L_3	5n3ppi3m2d_6d_L_3	5n3ppi3m2d_6d_L_3
				5n3ppi3m2d_6d	L	579.895	524.857	23.5	RG	6	yes	5n3ppi3m2d_6d_L_4	5n3ppi3m2d_6d_L_4	5n3ppi3m2d_6d_L_4
				5n3ppi3m2d_6d	L	580.544	653.583	33.5561	NP	6	yes	5n3ppi3m2d_6d_L_5	5n3ppi3m2d_6d_L_5	5n3ppi3m2d_6d_L_5
				5n3ppi3m2d_6d	L	658.54	316.375	18.5	NP	6	yes	5n3ppi3m2d_6d_L_7	5n3ppi3m2d_6d_L_7	5n3ppi3m2d_6d_L_7
				5n3ppi3m2d_6d	L	659.579	313.238	17.5	NP	6	yes	5n3ppi3m2d_6d_L_7	5n3ppi3m2d_6d_L_7	5n3ppi3m2d_6d_L_7
				5n3ppi3m2d_6d	L	722.599	377.086	17.5	NP	6	yes	5n3ppi3m2d_6d_L_8	5n3ppi3m2d_6d_L_8	5n3ppi3m2d_6d_L_8
				5n3ppi3m2d_6d	L	529.399	398.111	30.4802	n	6	yes	5n3ppi3m2d_6d_L_9	5n3ppi3m2d_6d_L_9	5n3ppi3m2d_6d_L_9
				5n3ppi3m2d_6d	L	598.216	451.319	19.5	n	6	yes	5n3ppi3m2d_6d_L_10	5n3ppi3m2d_6d_L_11	5n3ppi3m2d_6d_L_10
				5n3ppi3m2d_6d	L	602.442	451.002	18.5	n	6	yes	5n3ppi3m2d_6d_L_11	5n3ppi3m2d_6d_L_11	5n3ppi3m2d_6d_L_11
				5n3ppi3m2d_6d	L	585.596	659.888	34.5	n	6	yes	5n3ppi3m2d_6d_L_12	5n3ppi3m2d_6d_L_12	5n3ppi3m2d_6d_L_12
				1n3ppi3m4d_2w4d	L	329.431	356.688	13.8448	RG	18	yes	1n3ppi3m4d_2w4d_L_1	1n3ppi3m4d_2w4d_L_1	1n3ppi3m4d_2w4d_L_1
				1n3ppi3m4d_2w4d	L	471.182	452.819	15.6332	RG	18	yes	1n3ppi3m4d_2w4d_L_2	1n3ppi3m4d_2w4d_L_2	1n3ppi3m4d_2w4d_L_2
				1n3ppi3m4d_2w4d	L	546.878	445.762	16.0701	RG	18	yes	1n3ppi3m4d_2w4d_L_3	1n3ppi3m4d_2w4d_L_3	1n3ppi3m4d_2w4d_L_3
				1n3ppi3m4d_2w4d	L	397.791	360.527	18.4172	n	18	yes	1n3ppi3m4d_2w4d_L_7	1n3ppi3m4d_2w4d_L_7	1n3ppi3m4d_2w4d_L_7
				1n3ppi3m4d_2w4d	L	333.498	425.096	17.8876	n	18	yes	1n3ppi3m4d_2w4d_L_5	1n3ppi3m4d_2w4d_L_5	1n3ppi3m4d_2w4d_L_5
				1n3ppi3m4d_2w4d	L	276.462	378.401	14.2842	n	18	yes	1n3ppi3m4d_2w4d_L_6	1n3ppi3m4d_2w4d_L_6	1n3ppi3m4d_2w4d_L_6
				1n3ppi3m4d_2w4d	L	407.861	362.695	16.9308	n	18	yes	1n3ppi3m4d_2w4d_L_7	1n3ppi3m4d_2w4d_L_7	1n3ppi3m4d_2w4d_L_7
				1n3ppi3m4d_2w4d	R	305.544	869.048	24.2655	RG	18	yes	1n3ppi3m4d_2w4d_R_1	1n3ppi3m4d_2w4d_R_1	1n3ppi3m4d_2w4d_R_1
				1n3ppi3m4d_2w4d	R	376.482	890.98	18.8628	RG	18	yes	1n3ppi3m4d_2w4d_R_2	1n3ppi3m4d_2w4d_R_2	1n3ppi3m4d_2w4d_R_2
				1n3ppi3m4d_2w4d	R	386.349	966.567	18.8455	RG	18	yes	1n3ppi3m4d_2w4d_R_3	1n3ppi3m4d_2w4d_R_7	1n3ppi3m4d_2w4d_R_3
				1n3ppi3m4d_2w4d	R	293.307	955.703	20.5	RG	18	yes	1n3ppi3m4d_2w4d_R_8	1n3ppi3m4d_2w4d_R_8	1n3ppi3m4d_2w4d_R_8
				1n3ppi3m4d_2w4d	R	376.556	876.606	23.3411	NP	18	yes	1n3ppi3m4d_2w4d_R_5	1n3ppi3m4d_2w4d_R_5	1n3ppi3m4d_2w4d_R_5
				1n3ppi3m4d_2w4d	R	391.148	969.14	18.5987	NP	18	yes	1n3ppi3m4d_2w4d_R_6	1n3ppi3m4d_2w4d_R_7	1n3ppi3m4d_2w4d_R_6
				1n3ppi3m4d_2w4d	R	385.683	971.625	19.8422	NP	18	yes	1n3ppi3m4d_2w4d_R_7	1n3ppi3m4d_2w4d_R_7	1n3ppi3m4d_2w4d_R_7
				1n3ppi3m4d_2w4d	R	297.585	955.539	19.5	NP	18	yes	1n3ppi3m4d_2w4d_R_8	1n3ppi3m4d_2w4d_R_8	1n3ppi3m4d_2w4d_R_8
				1n3ppi3m4d_2w4d	R	370.459	944.916	18.5762	n	18	yes	1n3ppi3m4d_2w4d_R_9	1n3ppi3m4d_2w4d_R_9	1n3ppi3m4d_2w4d_R_9
				1n3ppi3m4d_2w4d	R	398.812	960.188	19.3011	n	18	yes	1n3ppi3m4d_2w4d_R_10	1n3ppi3m4d_2w4d_R_10	1n3ppi3m4d_2w4d_R_10
				1n3ppi3m4d_2w4d	R	371.487	966.108	20.8475	n	18	yes	1n3ppi3m4d_2w4d_R_11	1n3ppi3m4d_2w4d_R_11	1n3ppi3m4d_2w4d_R_11
				1n3ppi3m4d_2w4d	R	350.517	883.664	17.7572	n	18	yes	1n3ppi3m4d_2w4d_R_12	1n3ppi3m4d_2w4d_R_12	1n3ppi3m4d_2w4d_R_12
				1n3ppi3m4d_2w4d	R	276.724	979.091	18.2074	n	18	yes	1n3ppi3m4d_2w4d_R_13	1n3ppi3m4d_2w4d_R_14	1n3ppi3m4d_2w4d_R_13
				1n3ppi3m4d_2w4d	R	274.333	984.969	18.5442	n	18	yes	1n3ppi3m4d_2w4d_R_14	1n3ppi3m4d_2w4d_R_14	1n3ppi3m4d_2w4d_R_14
				2n3ppi3m4d_2w4d	L	547.281	662.773	15.4789	RG	18	yes	2n3ppi3m4d_2w4d_L_1	2n3ppi3m4d_2w4d_L_1	2n3ppi3m4d_2w4d_L_1
				2n3ppi3m4d_2w4d	L	637.72	487.348	24.1462	RG	18	yes	2n3ppi3m4d_2w4d_L_2	2n3ppi3m4d_2w4d_L_2	2n3ppi3m4d_2w4d_L_2
				2n3ppi3m4d_2w4d	L	626.523	533.509	18.4939	RG	18	yes	2n3ppi3m4d_2w4d_L_3	2n3ppi3m4d_2w4d_L_3	2n3ppi3m4d_2w4d_L_3
				2n3ppi3m4d_2w4d	L	646.135	591.271	23.3578	RG	18	yes	2n3ppi3m4d_2w4d_L_11	2n3ppi3m4d_2w4d_L_11	2n3ppi3m4d_2w4d_L_4
				2n3ppi3m4d_2w4d	L	650.842	598.033	28.0865	RG	18	yes	2n3ppi3m4d_2w4d_L_5	2n3ppi3m4d_2w4d_L_5	2n3ppi3m4d_2w4d_L_5
				2n3ppi3m4d_2w4d	L	577.499	556.897	15.5	RG	18	yes	2n3ppi3m4d_2w4d_L_6	2n3ppi3m4d_2w4d_L_6	2n3ppi3m4d_2w4d_L_6
				2n3ppi3m4d_2w4d	L	732.662	520.096	44.5392	RG	18	yes	2n3ppi3m4d_2w4d_L_7	2n3ppi3m4d_2w4d_L_7	2n3ppi3m4d_2w4d_L_7
				2n3ppi3m4d_2w4d	L	586.841	557.611	15.5	NP	18	yes	2n3ppi3m4d_2w4d_L_9	2n3ppi3m4d_2w4d_L_9	2n3ppi3m4d_2w4d_L_9
				2n3ppi3m4d_2w4d	L	583.741	556.456	15.5	NP	18	yes	2n3ppi3m4d_2w4d_L_9	2n3ppi3m4d_2w4d_L_9	2n3ppi3m4d_2w4d_L_9
				2n3ppi3m4d_2w4d	L	469.047	707.976	21.1764	NP	18	yes	2n3ppi3m4d_2w4d_L_10	2n3ppi3m4d_2w4d_L_10	2n3ppi3m4d_2w4d_L_10
				2n3ppi3m4d_2w4d	L	643.032	586.43	22.2382	n	18	yes	2n3ppi3m4d_2w4d_L_11	2n3ppi3m4d_2w4d_L_11	2n3ppi3m4d_2w4d_L_11
				2n3ppi3m4d_2w4d	L	641.206	610.407	27.1225	n	18	yes	2n3ppi3m4d_2w4d_L_17	2n3ppi3m4d_2w4d_L_17	2n3ppi3m4d_2w4d_L_12
				2n3ppi3m4d_2w4d	L	569.328	669.096	22.0291	n	18	yes	2n3ppi3m4d_2w4d_L_13	2n3ppi3m4d_2w4d_L_13	2n3ppi3m4d_2w4d_L_13
				2n3ppi3m4d_2w4d	L	642.057	630.548	35.3817	n	18	yes	2n3ppi3m4d_2w4d_L_14	2n3ppi3m4d_2w4d_L_14	2n3ppi3m4d_2w4d_L_14
				2n3ppi3m4d_2w4d	L	679.535	557.142	30.6354	n	18	yes	2n3ppi3m4d_2w4d_L_15	2n3ppi3m4d_2w4d_L_15	2n3ppi3m4d_2w4d_L_15
				2n3ppi3m4d_2w4d	L	674.984	572.56	31.2714	n	18	yes	2n3ppi3m4d_2w4d_L_16	2n3ppi3m4d_2w4d_L_16	2n3ppi3m4d_2w4d_L_16
				2n3ppi3m4d_2w4d	L	644.911	610.773	29.6118	n	18	yes	2n3ppi3m4d_2w4d_L_17	2n3ppi3m4d_2w4d_L_17	2n3ppi3m4d_2w4d_L_17
				2n3ppi3m4d_2w4d	L	476.358	723.218	27.3903	n	18	yes	2n3ppi3m4d_2w4d_L_18	2n3ppi3m4d_2w4d_L_18	2n3ppi3m4d_2w4d_L_18
				2n3ppi3m4d_2w4d	L	723.371	516.483	38.6402	n	18	yes	2n3ppi3m4d_2w4d_L_20	2n3ppi3m4d_2w4d_L_20	2n3ppi3m4d_2w4d_L_19
				2n3ppi3m4d_2w4d	L	722.602	521.87	39.5	n	18	yes	2n3ppi3m4d_2w4d_L_20	2n3ppi3m4d_2w4d_L_20	2n3ppi3m4d_2w4d_L_20
				2n3ppi3m4d_2w4d	R	737.604	744.717	15.3386	RG	18	yes	2n3ppi3m4d_2w4d_R_1	2n3ppi3m4d_2w4d_R_1	2n3ppi3m4d_2w4d_R_1
				2n3ppi3m4d_2w4d	R	752.358	893.563	17.604	RG	18	yes	2n3ppi3m4d_2w4d_R_2	2n3ppi3m4d_2w4d_R_8	2n3ppi3m4d_2w4d_R_2
				2n3ppi3m4d_2w4d	R	850.564	501.973	55.6787	RG	18	yes	2n3ppi3m4d_2w4d_R_3	2n3ppi3m4d_2w4d_R_3	2n3ppi3m4d_2w4d_R_3
				2n3ppi3m4d_2w4d	R	864.415	507.707	50.5	RG	18	yes	2n3ppi3m4d_2w4d_R_4	2n3ppi3m4d_2w4d_R_10	2n3ppi3m4d_2w4d_R_4
				2n3ppi3m4d_2w4d	R	859.757	505.147	52.5	NP	18	yes	2n3ppi3m4d_2w4d_R_5	2n3ppi3m4d_2w4d_R_10	2n3ppi3m4d_2w4d_R_5
				2n3ppi3m4d_2w4d	R	859.493	508.691	51.5	NP	18	yes	2n3ppi3m4d_2w4d_R_7	2n3ppi3m4d_2w4d_R_10	2n3ppi3m4d_2w4d_R_7
				2n3ppi3m4d_2w4d	R	856.338	507.964	52.5	NP	18	yes	2n3ppi3m4d_2w4d_R_7	2n3ppi3m4d_2w4d_R_10	2n3ppi3m4d_2w4d_R_7
				2n3ppi3m4d_2w4d	R	758.139	894.967	17.421	n	18	yes	2n3ppi3m4d_2w4d_R_8	2n3ppi3m4d_2w4d_R_8	2n3ppi3m4d_2w4d_R_8
				2n3ppi3m4d_2w4d	R	859.071	522.625	47.4839	n	18	yes	2n3ppi3m4d_2w4d_R_9	2n3ppi3m4d_2w4d_R_9	2n3ppi3m4d_2w4d_R_9
				2n3ppi3m4d_2w4d	R	859.022	511.938	50.5	n	18	yes	2n3ppi3m4d_2w4d_R_10	2n3ppi3m4d_2w4d_R_10	2n3ppi3m4d_2w4d_R_10
				4n3ppi3m4d_2w4d	L	568.698	528.996	3.5	RG	18	yes	4n3ppi3m4d_2w4d_L_1	4n3ppi3m4d_2w4d_L_1	4n3ppi3m4d_2w4d_L_1
				4n3ppi3m4d_2w4d	L	491.123	290.652	9.5322	RG	18	yes	4n3ppi3m4d_2w4d_L_2	4n3ppi3m4d_2w4d_L_2	4n3ppi3m4d_2w4d_L_2
				4n3ppi3m4d_2w4d	L	705.672	222.31	49.0299	RG	18	yes	4n3ppi3m4d_2w4d_L_3	4n3ppi3m4d_2w4d_L_4	4n3ppi3m4d_2w4d_L_3
				4n3ppi3m4d_2w4d	L	710.487	216.922	51.5284	RG	18	yes	4n3ppi3m4d_2w4d_L_4	4n3ppi3m4d_2w4d_L_4	4n3ppi3m4d_2w4d_L_4
				4n3ppi3m4d_2w4d	L	484.799	488.77	10.8666	RG	18	yes	4n3ppi3m4d_2w4d_L_5	4n3ppi3m4d_2w4d_L_5	4n3ppi3m4d_2w4d_L_5
				4n3ppi3m4d_2w4d	L	478.925	465.998	9.4973	RG	18	yes	4n3ppi3m4d_2w4d_L_47	4n3ppi3m4d_2w4d_L_47	4n3ppi3m4d_2w4d_L_47
				4n3ppi3m4d_2w4d	L	499.455	514.719	10.9472	RG	18	yes	4n3ppi3m4d_2w4d_L_7	4n3ppi3m4d_2w4d_L_46	4n3ppi3m4d_2w4d_L_7
				4n3ppi3m4d_2w4d	L	542.997	422.614	6.5	NP	18	yes	4n3ppi3m4d_2w4d_L_8	4n3ppi3m4d_2w4d_L_34	4n3ppi3m4d_2w4d_L_8
				4n3ppi3m4d_2w4d	L	539.839	427.163	6.5	NP	18	yes	4n3ppi3m4d_2w4d_L_10	4n3ppi3m4d_2w4d_L_35	4n3ppi3m4d_2w4d_L_10
				4n3ppi3m4d_2w4d	L	540.769	430.178	6.5	NP	18	yes	4n3ppi3m4d_2w4d_L_10	4n3ppi3m4d_2w4d_L_35	4n3ppi3m4d_2w4d_L_10
				4n3ppi3m4d_2w4d	L	510.976	484.945	4.91108	NP	18	yes	4n3ppi3m4d_2w4d_L_11	4n3ppi3m4d_2w4d_L_11	4n3ppi3m4d_2w4d_L_11
				4n3ppi3m4d_2w4d	L	533.992	424.956	6.5	NP	18	yes	4n3ppi3m4d_2w4d_L_35	4n3ppi3m4d_2w4d_L_35	4n3ppi3m4d_2w4d_L_35
				4n3ppi3m4d_2w4d	L	571.211	571.614	3.5	NP	18	yes	4n3ppi3m4d_2w4d_L_39	4n3ppi3m4d_2w4d_L_39	4n3ppi3m4d_2w4d_L_39
				4n3ppi3m4d_2w4d	L	629.183	285.266	7.86027	n	18	yes	4n3ppi3m4d_2w4d_L_41	4n3ppi3m4d_2w4d_L_41	4n3ppi3m4d_2w4d_L_14
				4n3ppi3m4d_2w4d	L	643.873	281.278	8.64568	n	18	yes	4n3ppi3m4d_2w4d_L_15	4n3ppi3m4d_2w4d_L_18	4n3ppi3m4d_2w4d_L_15
				4n3ppi3m4d_2w4d	L	639.736	268.348	9.77279	n	18	yes	4n3ppi3m4d_2w4d_L_16	4n3ppi3m4d_2w4d_L_16	4n3ppi3m4d_2w4d_L_16
				4n3ppi3m4d_2w4d	L	648.925	268.8	10.5764	n	18	yes	4n3ppi3m4d_2w4d_L_42	4n3ppi3m4d_2w4d_L_42	4n3ppi3m4d_2w4d_L_17
				4n3ppi3m4d_2w4d	L	639.814	287.22	5.79444	n	18	yes	4n3ppi3m4d_2w4d_L_18	4n3ppi3m4d_2w4d_L_18	4n3ppi3m4d_2w4d_L_18
				4n3ppi3m4d_2w4d	L	533.095	354.251	7.56071	n	18	yes	4n3ppi3m4d_2w4d_L_19	4n3ppi3m4d_2w4d_L_19	4n3ppi3m4d_2w4d_L_19
				4n3ppi3m4d_2w4d	L	508.015	447.534	6.38458	n	18	yes	4n3ppi3m4d_2w4d_L_20	4n3ppi3m4d_2w4d_L_20	4n3ppi3m4d_2w4d_L_20
				4n3ppi3m4d_2w4d	L	604.333	440.083	4.86253	n	18	yes	4n3ppi3m4d_2w4d_L_21	4n3ppi3m4d_2w4d_L_21	4n3ppi3m4d_2w4d_L_21
				4n3ppi3m4d_2w4d	L	496.696	459.862	7.15989	n	18	yes	4n3ppi3m4d_2w4d_L_22	4n3ppi3m4d_2w4d_L_22	4n3ppi3m4d_2w4d_L_22
				4n3ppi3m4d_2w4d	L	510.084	475.238	7.4415	n	18	yes	4n3ppi3m4d_2w4d_L_23	4n3ppi3m4d_2w4d_L_23	4n3ppi3m4d_2w4d_L_23
				4n3ppi3m4d_2w4d	L	493.757	470.364	13.2682	n	18	yes	4n3ppi3m4d_2w4d_L_24	4n3ppi3m4d_2w4d_L_24	4n3ppi3m4d_2w4d_L_24
				4n3ppi3m4d_2w4d	L	492.568	509.462	13.063	n	18	yes	4n3ppi3m4d_2w4d_L_25	4n3ppi3m4d_2w4d_L_46	4n3ppi3m4d_2w4d_L_25
				4n3ppi3m4d_2w4d	L	563.375	566.564	4.47587	n	18	yes	4n3ppi3m4d_2w4d_L_26	4n3ppi3m4d_2w4d_L_26	4n3ppi3m4d_2w4d_L_26
				4n3ppi3m4d_2w4d	L	568.716	568.398	4.56562	n	18	yes	4n3ppi3m4d_2w4d_L_39	4n3ppi3m4d_2w4d_L_39	4n3ppi3m4d_2w4d_L_39
				4n3ppi3m4d_2w4d	L	548.848	532.435	7.70334	n	18	yes	4n3ppi3m4d_2w4d_L_29	4n3ppi3m4d_2w4d_L_29	4n3ppi3m4d_2w4d_L_29
				4n3ppi3m4d_2w4d	L	545.924	533.29	7.00841	n	18	yes	4n3ppi3m4d_2w4d_L_29	4n3ppi3m4d_2w4d_L_29	4n3ppi3m4d_2w4d_L_29
				4n3ppi3m4d_2w4d	L	569.222	576.731	8.2626	n	18	yes	4n3ppi3m4d_2w4d_L_48	4n3ppi3m4d_2w4d_L_48	4n3ppi3m4d_2w4d_L_48
				4n3ppi3m4d_2w4d	L	677.416	229.111	31.071	n	18	yes	4n3ppi3m4d_2w4d_L_31	4n3ppi3m4d_2w4d_L_31	4n3ppi3m4d_2w4d_L_31
				4n3ppi3m4d_2w4d	L	524.121	575.54	20.5241	n	18	yes	4n3ppi3m4d_2w4d_L_32	4n3ppi3m4d_2w4d_L_32	4n3ppi3m4d_2w4d_L_32
				4n3ppi3m4d_2w4d	L	523.11	351.581	6.5	n	18	yes	4n3ppi3m4d_2w4d_L_33	4n3ppi3m4d_2w4d_L_33	4n3ppi3m4d_2w4d_L_33
				4n3ppi3m4d_2w4d	L	549.693	424.809	6.5	n	18	yes	4n3ppi3m4d_2w4d_L_34	4n3ppi3m4d_2w4d_L_34	4n3ppi3m4d_2w4d_L_34
				4n3ppi3m4d_2w4d	L	534.068	428.949	6.5	n	18	yes	4n3ppi3m4d_2w4d_L_35	4n3ppi3m4d_2w4d_L_35	4n3ppi3m4d_2w4d_L_35
				4n3ppi3m4d_2w4d	L	527.081	321.548	8.5	n	18	yes	4n3ppi3m4d_2w4d_L_37	4n3ppi3m4d_2w4d_L_37	4n3ppi3m4d_2w4d_L_37
				4n3ppi3m4d_2w4d	L	523.902	321.506	8.5	n	18	yes	4n3ppi3m4d_2w4d_L_37	4n3ppi3m4d_2w4d_L_37	4n3ppi3m4d_2w4d_L_37
				4n3ppi3m4d_2w4d	L	565.843	366.854	6.5	n	18	yes	4n3ppi3m4d_2w4d_L_38	4n3ppi3m4d_2w4d_L_38	4n3ppi3m4d_2w4d_L_38
				4n3ppi3m4d_2w4d	L	572.511	569.396	4.5	n	18	yes	4n3ppi3m4d_2w4d_L_39	4n3ppi3m4d_2w4d_L_39	4n3ppi3m4d_2w4d_L_39
				4n3ppi3m4d_2w4d	L	619.324	285.449	7.77346	n	18	yes	4n3ppi3m4d_2w4d_L_40	4n3ppi3m4d_2w4d_L_40	4n3ppi3m4d_2w4d_L_40
				4n3ppi3m4d_2w4d	L	627.193	279.869	8.7127	n	18	yes	4n3ppi3m4d_2w4d_L_41	4n3ppi3m4d_2w4d_L_41	4n3ppi3m4d_2w4d_L_41
				4n3ppi3m4d_2w4d	L	654.258	270.665	10.2649	n	18	yes	4n3ppi3m4d_2w4d_L_42	4n3ppi3m4d_2w4d_L_42	4n3ppi3m4d_2w4d_L_42
				4n3ppi3m4d_2w4d	L	550.373	314.231	6.93151	n	18	yes	4n3ppi3m4d_2w4d_L_44	4n3ppi3m4d_2w4d_L_44	4n3ppi3m4d_2w4d_L_44
				4n3ppi3m4d_2w4d	L	554.068	314.831	6.99077	n	18	yes	4n3ppi3m4d_2w4d_L_44	4n3ppi3m4d_2w4d_L_44	4n3ppi3m4d_2w4d_L_44
				4n3ppi3m4d_2w4d	L	544.731	363.569	7.5	n	18	yes	4n3ppi3m4d_2w4d_L_45	4n3ppi3m4d_2w4d_L_45	4n3ppi3m4d_2w4d_L_45
				4n3ppi3m4d_2w4d	L	492.628	516.393	14.8236	n	18	yes	4n3ppi3m4d_2w4d_L_46	4n3ppi3m4d_2w4d_L_46	4n3ppi3m4d_2w4d_L_46
				4n3ppi3m4d_2w4d	L	475.352	462.07	12.119	n	18	yes	4n3ppi3m4d_2w4d_L_47	4n3ppi3m4d_2w4d_L_47	4n3ppi3m4d_2w4d_L_47
				4n3ppi3m4d_2w4d	L	566.087	578.371	5.5	n	18	yes	4n3ppi3m4d_2w4d_L_48	4n3ppi3m4d_2w4d_L_48	4n3ppi3m4d_2w4d_L_48
				4n3ppi3m4d_2w4d	R	350.885	328.192	9.16652	RG	18	yes	4n3ppi3m4d_2w4d_R_1	4n3ppi3m4d_2w4d_R_30	4n3ppi3m4d_2w4d_R_1
				4n3ppi3m4d_2w4d	R	358.825	337.329	9.08672	RG	18	yes	4n3ppi3m4d_2w4d_R_59	4n3ppi3m4d_2w4d_R_59	4n3ppi3m4d_2w4d_R_59
				4n3ppi3m4d_2w4d	R	405.015	333.241	15.1679	RG	18	yes	4n3ppi3m4d_2w4d_R_3	4n3ppi3m4d_2w4d_R_3	4n3ppi3m4d_2w4d_R_3
				4n3ppi3m4d_2w4d	R	360.142	324.36	9.64951	RG	18	yes	4n3ppi3m4d_2w4d_R_4	4n3ppi3m4d_2w4d_R_29	4n3ppi3m4d_2w4d_R_4
				4n3ppi3m4d_2w4d	R	385.157	367.942	9.78516	RG	18	yes	4n3ppi3m4d_2w4d_R_5	4n3ppi3m4d_2w4d_R_5	4n3ppi3m4d_2w4d_R_5
				4n3ppi3m4d_2w4d	R	390.658	373.539	10.7332	RG	18	yes	4n3ppi3m4d_2w4d_R_27	4n3ppi3m4d_2w4d_R_27	4n3ppi3m4d_2w4d_R_27
				4n3ppi3m4d_2w4d	R	406.807	367.568	11.2746	RG	18	yes	4n3ppi3m4d_2w4d_R_7	4n3ppi3m4d_2w4d_R_7	4n3ppi3m4d_2w4d_R_7
				4n3ppi3m4d_2w4d	R	413.305	391.61	12.3491	RG	18	yes	4n3ppi3m4d_2w4d_R_8	4n3ppi3m4d_2w4d_R_8	4n3ppi3m4d_2w4d_R_8
				4n3ppi3m4d_2w4d	R	417.485	370.345	16.679	RG	18	yes	4n3ppi3m4d_2w4d_R_9	4n3ppi3m4d_2w4d_R_9	4n3ppi3m4d_2w4d_R_9
				4n3ppi3m4d_2w4d	R	325.134	387.367	9.33917	RG	18	yes	4n3ppi3m4d_2w4d_R_10	4n3ppi3m4d_2w4d_R_10	4n3ppi3m4d_2w4d_R_10
				4n3ppi3m4d_2w4d	R	412.902	567.217	11.4596	RG	18	yes	4n3ppi3m4d_2w4d_R_52	4n3ppi3m4d_2w4d_R_52	4n3ppi3m4d_2w4d_R_52
				4n3ppi3m4d_2w4d	R	445.379	589.259	7.5	RG	18	yes	4n3ppi3m4d_2w4d_R_57	4n3ppi3m4d_2w4d_R_57	4n3ppi3m4d_2w4d_R_57
				4n3ppi3m4d_2w4d	R	449.729	584.557	8.5	RG	18	yes	4n3ppi3m4d_2w4d_R_13	4n3ppi3m4d_2w4d_R_13	4n3ppi3m4d_2w4d_R_13
				4n3ppi3m4d_2w4d	R	440.52	584.411	10.5	RG	18	yes	4n3ppi3m4d_2w4d_R_50	4n3ppi3m4d_2w4d_R_50	4n3ppi3m4d_2w4d_R_50
				4n3ppi3m4d_2w4d	R	443.239	584.006	9.5	RG	18	yes	4n3ppi3m4d_2w4d_R_50	4n3ppi3m4d_2w4d_R_50	4n3ppi3m4d_2w4d_R_50
				4n3ppi3m4d_2w4d	R	385.853	328.297	12.0279	RG	18	yes	4n3ppi3m4d_2w4d_R_16	4n3ppi3m4d_2w4d_R_16	4n3ppi3m4d_2w4d_R_16
				4n3ppi3m4d_2w4d	R	449.432	573.047	8.5	RG	18	yes	4n3ppi3m4d_2w4d_R_51	4n3ppi3m4d_2w4d_R_51	4n3ppi3m4d_2w4d_R_51
				4n3ppi3m4d_2w4d	R	345.578	305.828	9.67963	NP	18	yes	4n3ppi3m4d_2w4d_R_18	4n3ppi3m4d_2w4d_R_18	4n3ppi3m4d_2w4d_R_18
				4n3ppi3m4d_2w4d	R	354.603	389.187	9.27298	NP	18	yes	4n3ppi3m4d_2w4d_R_38	4n3ppi3m4d_2w4d_R_38	4n3ppi3m4d_2w4d_R_19
				4n3ppi3m4d_2w4d	R	448.439	570.266	7.94942	NP	18	yes	4n3ppi3m4d_2w4d_R_51	4n3ppi3m4d_2w4d_R_51	4n3ppi3m4d_2w4d_R_51
				4n3ppi3m4d_2w4d	R	451.547	569.606	7.5	NP	18	yes	4n3ppi3m4d_2w4d_R_51	4n3ppi3m4d_2w4d_R_51	4n3ppi3m4d_2w4d_R_51
				4n3ppi3m4d_2w4d	R	443.437	579.772	10.5	NP	18	yes	4n3ppi3m4d_2w4d_R_50	4n3ppi3m4d_2w4d_R_50	4n3ppi3m4d_2w4d_R_50
				4n3ppi3m4d_2w4d	R	251.356	324.853	9.94259	NP	18	yes	4n3ppi3m4d_2w4d_R_23	4n3ppi3m4d_2w4d_R_24	4n3ppi3m4d_2w4d_R_23
				4n3ppi3m4d_2w4d	R	246.555	328.553	11.1966	NP	18	yes	4n3ppi3m4d_2w4d_R_24	4n3ppi3m4d_2w4d_R_24	4n3ppi3m4d_2w4d_R_24
				4n3ppi3m4d_2w4d	R	358.986	329.965	9.70624	NP	18	yes	4n3ppi3m4d_2w4d_R_29	4n3ppi3m4d_2w4d_R_29	4n3ppi3m4d_2w4d_R_29
				4n3ppi3m4d_2w4d	R	239.719	368.022	10.6844	NP	18	yes	4n3ppi3m4d_2w4d_R_26	4n3ppi3m4d_2w4d_R_26	4n3ppi3m4d_2w4d_R_26
				4n3ppi3m4d_2w4d	R	395.51	375.813	9.76147	NP	18	yes	4n3ppi3m4d_2w4d_R_27	4n3ppi3m4d_2w4d_R_27	4n3ppi3m4d_2w4d_R_27
				4n3ppi3m4d_2w4d	R	256.271	335.866	10.9254	n	18	yes	4n3ppi3m4d_2w4d_R_28	4n3ppi3m4d_2w4d_R_28	4n3ppi3m4d_2w4d_R_28
				4n3ppi3m4d_2w4d	R	363.73	331.679	9.56709	n	18	yes	4n3ppi3m4d_2w4d_R_29	4n3ppi3m4d_2w4d_R_29	4n3ppi3m4d_2w4d_R_29
				4n3ppi3m4d_2w4d	R	346.536	333.415	9.10475	n	18	yes	4n3ppi3m4d_2w4d_R_30	4n3ppi3m4d_2w4d_R_30	4n3ppi3m4d_2w4d_R_30
				4n3ppi3m4d_2w4d	R	367.164	306.778	12.709	n	18	yes	4n3ppi3m4d_2w4d_R_48	4n3ppi3m4d_2w4d_R_60	4n3ppi3m4d_2w4d_R_48
				4n3ppi3m4d_2w4d	R	378.532	298.85	13.0905	n	18	yes	4n3ppi3m4d_2w4d_R_32	4n3ppi3m4d_2w4d_R_32	4n3ppi3m4d_2w4d_R_32
				4n3ppi3m4d_2w4d	R	374.226	309.416	13.6236	n	18	yes	4n3ppi3m4d_2w4d_R_33	4n3ppi3m4d_2w4d_R_60	4n3ppi3m4d_2w4d_R_33
				4n3ppi3m4d_2w4d	R	391.379	314.424	15.968	n	18	yes	4n3ppi3m4d_2w4d_R_34	4n3ppi3m4d_2w4d_R_61	4n3ppi3m4d_2w4d_R_34
				4n3ppi3m4d_2w4d	R	330.719	361.303	9.31531	n	18	yes	4n3ppi3m4d_2w4d_R_35	4n3ppi3m4d_2w4d_R_35	4n3ppi3m4d_2w4d_R_35
				4n3ppi3m4d_2w4d	R	368.661	343.251	9.61784	n	18	yes	4n3ppi3m4d_2w4d_R_36	4n3ppi3m4d_2w4d_R_36	4n3ppi3m4d_2w4d_R_36
				4n3ppi3m4d_2w4d	R	359.574	379.955	9.82194	n	18	yes	4n3ppi3m4d_2w4d_R_37	4n3ppi3m4d_2w4d_R_37	4n3ppi3m4d_2w4d_R_37
				4n3ppi3m4d_2w4d	R	354.47	394.981	9.40837	n	18	yes	4n3ppi3m4d_2w4d_R_38	4n3ppi3m4d_2w4d_R_38	4n3ppi3m4d_2w4d_R_38
				4n3ppi3m4d_2w4d	R	355.737	406.214	10.2983	n	18	yes	4n3ppi3m4d_2w4d_R_39	4n3ppi3m4d_2w4d_R_39	4n3ppi3m4d_2w4d_R_39
				4n3ppi3m4d_2w4d	R	423.561	557.51	10.7568	n	18	yes	4n3ppi3m4d_2w4d_R_44	4n3ppi3m4d_2w4d_R_44	4n3ppi3m4d_2w4d_R_44
				4n3ppi3m4d_2w4d	R	424.525	565.322	10.795	n	18	yes	4n3ppi3m4d_2w4d_R_41	4n3ppi3m4d_2w4d_R_41	4n3ppi3m4d_2w4d_R_41
				4n3ppi3m4d_2w4d	R	455.957	569.243	10.1072	n	18	yes	4n3ppi3m4d_2w4d_R_42	4n3ppi3m4d_2w4d_R_51	4n3ppi3m4d_2w4d_R_42
				4n3ppi3m4d_2w4d	R	412.008	550.006	11.9182	n	18	yes	4n3ppi3m4d_2w4d_R_43	4n3ppi3m4d_2w4d_R_43	4n3ppi3m4d_2w4d_R_43
				4n3ppi3m4d_2w4d	R	418.052	557.82	11.5524	n	18	yes	4n3ppi3m4d_2w4d_R_44	4n3ppi3m4d_2w4d_R_44	4n3ppi3m4d_2w4d_R_44
				4n3ppi3m4d_2w4d	R	404.526	551.69	12.0194	n	18	yes	4n3ppi3m4d_2w4d_R_45	4n3ppi3m4d_2w4d_R_45	4n3ppi3m4d_2w4d_R_45
				4n3ppi3m4d_2w4d	R	473.744	589.83	13.1026	n	18	yes	4n3ppi3m4d_2w4d_R_46	4n3ppi3m4d_2w4d_R_46	4n3ppi3m4d_2w4d_R_46
				4n3ppi3m4d_2w4d	R	396.66	326.727	17.4777	n	18	yes	4n3ppi3m4d_2w4d_R_47	4n3ppi3m4d_2w4d_R_47	4n3ppi3m4d_2w4d_R_47
				4n3ppi3m4d_2w4d	R	367.69	303.901	13.5	n	18	yes	4n3ppi3m4d_2w4d_R_48	4n3ppi3m4d_2w4d_R_60	4n3ppi3m4d_2w4d_R_48
				4n3ppi3m4d_2w4d	R	438.965	595.152	10.5	n	18	yes	4n3ppi3m4d_2w4d_R_56	4n3ppi3m4d_2w4d_R_56	4n3ppi3m4d_2w4d_R_56
				4n3ppi3m4d_2w4d	R	444.962	585.541	7.5	n	18	yes	4n3ppi3m4d_2w4d_R_50	4n3ppi3m4d_2w4d_R_50	4n3ppi3m4d_2w4d_R_50
				4n3ppi3m4d_2w4d	R	450.529	566.726	8.5	n	18	yes	4n3ppi3m4d_2w4d_R_51	4n3ppi3m4d_2w4d_R_51	4n3ppi3m4d_2w4d_R_51
				4n3ppi3m4d_2w4d	R	409.521	562.614	11.5	n	18	yes	4n3ppi3m4d_2w4d_R_52	4n3ppi3m4d_2w4d_R_52	4n3ppi3m4d_2w4d_R_52
				4n3ppi3m4d_2w4d	R	359.027	310.09	10.1634	n	18	yes	4n3ppi3m4d_2w4d_R_54	4n3ppi3m4d_2w4d_R_54	4n3ppi3m4d_2w4d_R_53
				4n3ppi3m4d_2w4d	R	356.302	304.948	11.3259	n	18	yes	4n3ppi3m4d_2w4d_R_54	4n3ppi3m4d_2w4d_R_54	4n3ppi3m4d_2w4d_R_54
				4n3ppi3m4d_2w4d	R	377.427	337.31	10.9322	n	18	yes	4n3ppi3m4d_2w4d_R_55	4n3ppi3m4d_2w4d_R_55	4n3ppi3m4d_2w4d_R_55
				4n3ppi3m4d_2w4d	R	440.008	599.398	10.5	n	18	yes	4n3ppi3m4d_2w4d_R_56	4n3ppi3m4d_2w4d_R_56	4n3ppi3m4d_2w4d_R_56
				4n3ppi3m4d_2w4d	R	444.137	594.37	10.5	n	18	yes	4n3ppi3m4d_2w4d_R_57	4n3ppi3m4d_2w4d_R_57	4n3ppi3m4d_2w4d_R_57
				4n3ppi3m4d_2w4d	R	445.575	574.304	7.5	n	18	yes	4n3ppi3m4d_2w4d_R_58	4n3ppi3m4d_2w4d_R_58	4n3ppi3m4d_2w4d_R_58
				4n3ppi3m4d_2w4d	R	354.123	339.025	10.0561	n	18	yes	4n3ppi3m4d_2w4d_R_59	4n3ppi3m4d_2w4d_R_59	4n3ppi3m4d_2w4d_R_59
				4n3ppi3m4d_2w4d	R	368.426	311.89	11.5668	n	18	yes	4n3ppi3m4d_2w4d_R_60	4n3ppi3m4d_2w4d_R_60	4n3ppi3m4d_2w4d_R_60
				4n3ppi3m4d_2w4d	R	395.692	318.985	16.6031	n	18	yes	4n3ppi3m4d_2w4d_R_61	4n3ppi3m4d_2w4d_R_61	4n3ppi3m4d_2w4d_R_61
				5n3ppi3m4d_1m	L	577.857	477.259	19.7673	RG	30	yes	5n3ppi3m4d_1m_L_42	5n3ppi3m4d_1m_L_42	5n3ppi3m4d_1m_L_1
				5n3ppi3m4d_1m	L	584.347	479.114	18.5	RG	30	yes	5n3ppi3m4d_1m_L_54	5n3ppi3m4d_1m_L_55	5n3ppi3m4d_1m_L_54
				5n3ppi3m4d_1m	L	416.578	489.204	19.2714	RG	30	yes	5n3ppi3m4d_1m_L_18	5n3ppi3m4d_1m_L_18	5n3ppi3m4d_1m_L_3
				5n3ppi3m4d_1m	L	471.378	485.529	17.7567	RG	30	yes	5n3ppi3m4d_1m_L_43	5n3ppi3m4d_1m_L_43	5n3ppi3m4d_1m_L_43
				5n3ppi3m4d_1m	L	462.789	470.764	23.0691	RG	30	yes	5n3ppi3m4d_1m_L_46	5n3ppi3m4d_1m_L_46	5n3ppi3m4d_1m_L_46
				5n3ppi3m4d_1m	L	518.02	467.815	21.5	RG	30	yes	5n3ppi3m4d_1m_L_29	5n3ppi3m4d_1m_L_29	5n3ppi3m4d_1m_L_29
				5n3ppi3m4d_1m	L	513.88	466.06	22.5	RG	30	yes	5n3ppi3m4d_1m_L_29	5n3ppi3m4d_1m_L_29	5n3ppi3m4d_1m_L_29
				5n3ppi3m4d_1m	L	463.83	486.37	18.5	RG	30	yes	5n3ppi3m4d_1m_L_44	5n3ppi3m4d_1m_L_56	5n3ppi3m4d_1m_L_21
				5n3ppi3m4d_1m	L	413.828	517.07	15.5	RG	30	yes	5n3ppi3m4d_1m_L_32	5n3ppi3m4d_1m_L_32	5n3ppi3m4d_1m_L_32
				5n3ppi3m4d_1m	L	297.621	473.233	43.9432	RG	30	yes	5n3ppi3m4d_1m_L_48	5n3ppi3m4d_1m_L_48	5n3ppi3m4d_1m_L_10
				5n3ppi3m4d_1m	L	413.828	517.07	15.5	RG	30	yes	5n3ppi3m4d_1m_L_32	5n3ppi3m4d_1m_L_32	5n3ppi3m4d_1m_L_32
				5n3ppi3m4d_1m	L	601.132	603.48	10.4012	RG	30	yes	5n3ppi3m4d_1m_L_12	5n3ppi3m4d_1m_L_12	5n3ppi3m4d_1m_L_12
				5n3ppi3m4d_1m	L	291.129	475.477	46.5	RG	30	yes	5n3ppi3m4d_1m_L_48	5n3ppi3m4d_1m_L_48	5n3ppi3m4d_1m_L_48
				5n3ppi3m4d_1m	L	587.751	480.08	19.0191	NP	30	yes	5n3ppi3m4d_1m_L_54	5n3ppi3m4d_1m_L_55	5n3ppi3m4d_1m_L_54
				5n3ppi3m4d_1m	L	584.968	476.305	19.5	NP	30	yes	5n3ppi3m4d_1m_L_54	5n3ppi3m4d_1m_L_55	5n3ppi3m4d_1m_L_54
				5n3ppi3m4d_1m	L	566.115	456.158	31.0856	n	30	yes	5n3ppi3m4d_1m_L_28	5n3ppi3m4d_1m_L_28	5n3ppi3m4d_1m_L_16
				5n3ppi3m4d_1m	L	419.261	512.344	18.4195	n	30	yes	5n3ppi3m4d_1m_L_32	5n3ppi3m4d_1m_L_32	5n3ppi3m4d_1m_L_17
				5n3ppi3m4d_1m	L	417.384	497.251	20.5499	n	30	yes	5n3ppi3m4d_1m_L_18	5n3ppi3m4d_1m_L_18	5n3ppi3m4d_1m_L_18
				5n3ppi3m4d_1m	L	470.69	490.79	18.4765	n	30	yes	5n3ppi3m4d_1m_L_43	5n3ppi3m4d_1m_L_43	5n3ppi3m4d_1m_L_43
				5n3ppi3m4d_1m	L	475.781	491.238	18.3479	n	30	yes	5n3ppi3m4d_1m_L_43	5n3ppi3m4d_1m_L_43	5n3ppi3m4d_1m_L_43
				5n3ppi3m4d_1m	L	459.643	489.779	19.5069	n	30	yes	5n3ppi3m4d_1m_L_44	5n3ppi3m4d_1m_L_56	5n3ppi3m4d_1m_L_21
				5n3ppi3m4d_1m	L	462.184	494.682	19.535	n	30	yes	5n3ppi3m4d_1m_L_23	5n3ppi3m4d_1m_L_23	5n3ppi3m4d_1m_L_23
				5n3ppi3m4d_1m	L	458.206	496.053	19.5076	n	30	yes	5n3ppi3m4d_1m_L_23	5n3ppi3m4d_1m_L_23	5n3ppi3m4d_1m_L_23
				5n3ppi3m4d_1m	L	471.909	478.825	20.0955	n	30	yes	5n3ppi3m4d_1m_L_24	5n3ppi3m4d_1m_L_24	5n3ppi3m4d_1m_L_24
				5n3ppi3m4d_1m	L	467.69	482.9	20.499	n	30	yes	5n3ppi3m4d_1m_L_44	5n3ppi3m4d_1m_L_56	5n3ppi3m4d_1m_L_44
				5n3ppi3m4d_1m	L	460.747	481.906	21.4277	n	30	yes	5n3ppi3m4d_1m_L_44	5n3ppi3m4d_1m_L_56	5n3ppi3m4d_1m_L_44
				5n3ppi3m4d_1m	L	465.406	470.415	31.6509	n	30	yes	5n3ppi3m4d_1m_L_46	5n3ppi3m4d_1m_L_46	5n3ppi3m4d_1m_L_46
				5n3ppi3m4d_1m	L	567.366	463.143	27.0506	n	30	yes	5n3ppi3m4d_1m_L_28	5n3ppi3m4d_1m_L_28	5n3ppi3m4d_1m_L_28
				5n3ppi3m4d_1m	L	519.419	466.082	27.666	n	30	yes	5n3ppi3m4d_1m_L_29	5n3ppi3m4d_1m_L_29	5n3ppi3m4d_1m_L_29
				5n3ppi3m4d_1m	L	591.291	476.174	19.7094	n	30	yes	5n3ppi3m4d_1m_L_54	5n3ppi3m4d_1m_L_55	5n3ppi3m4d_1m_L_30
				5n3ppi3m4d_1m	L	409.106	516.318	17.8551	n	30	yes	5n3ppi3m4d_1m_L_32	5n3ppi3m4d_1m_L_32	5n3ppi3m4d_1m_L_31
				5n3ppi3m4d_1m	L	418.224	517.395	17.2942	n	30	yes	5n3ppi3m4d_1m_L_32	5n3ppi3m4d_1m_L_32	5n3ppi3m4d_1m_L_32
				5n3ppi3m4d_1m	L	283.454	483.857	47.9154	n	30	yes	5n3ppi3m4d_1m_L_47	5n3ppi3m4d_1m_L_47	5n3ppi3m4d_1m_L_47
				5n3ppi3m4d_1m	L	292.454	489.544	42.494	n	30	yes	5n3ppi3m4d_1m_L_47	5n3ppi3m4d_1m_L_47	5n3ppi3m4d_1m_L_34
				5n3ppi3m4d_1m	L	286.06	487.009	43.2552	n	30	yes	5n3ppi3m4d_1m_L_47	5n3ppi3m4d_1m_L_47	5n3ppi3m4d_1m_L_47
				5n3ppi3m4d_1m	L	292.978	482.016	46.6011	n	30	yes	5n3ppi3m4d_1m_L_48	5n3ppi3m4d_1m_L_48	5n3ppi3m4d_1m_L_48
				5n3ppi3m4d_1m	L	456.746	467.278	33.9573	n	30	yes	5n3ppi3m4d_1m_L_46	5n3ppi3m4d_1m_L_46	5n3ppi3m4d_1m_L_40
				5n3ppi3m4d_1m	L	425.983	468.514	34.775	n	30	yes	5n3ppi3m4d_1m_L_38	5n3ppi3m4d_1m_L_38	5n3ppi3m4d_1m_L_38
				5n3ppi3m4d_1m	L	483.934	463.63	36.2718	n	30	yes	5n3ppi3m4d_1m_L_39	5n3ppi3m4d_1m_L_39	5n3ppi3m4d_1m_L_39
				5n3ppi3m4d_1m	L	458.073	466.032	37.417	n	30	yes	5n3ppi3m4d_1m_L_46	5n3ppi3m4d_1m_L_46	5n3ppi3m4d_1m_L_40
				5n3ppi3m4d_1m	L	576.901	471.78	20.9197	n	30	yes	5n3ppi3m4d_1m_L_42	5n3ppi3m4d_1m_L_42	5n3ppi3m4d_1m_L_42
				5n3ppi3m4d_1m	L	579.744	470.44	20.9799	n	30	yes	5n3ppi3m4d_1m_L_42	5n3ppi3m4d_1m_L_42	5n3ppi3m4d_1m_L_42
				5n3ppi3m4d_1m	L	476.717	488.166	17.5	n	30	yes	5n3ppi3m4d_1m_L_43	5n3ppi3m4d_1m_L_43	5n3ppi3m4d_1m_L_43
				5n3ppi3m4d_1m	L	465.027	480.172	21.5	n	30	yes	5n3ppi3m4d_1m_L_44	5n3ppi3m4d_1m_L_56	5n3ppi3m4d_1m_L_44
				5n3ppi3m4d_1m	L	467.791	463.742	37.1159	n	30	yes	5n3ppi3m4d_1m_L_46	5n3ppi3m4d_1m_L_46	5n3ppi3m4d_1m_L_45
				5n3ppi3m4d_1m	L	462.693	467.761	35.0707	n	30	yes	5n3ppi3m4d_1m_L_46	5n3ppi3m4d_1m_L_46	5n3ppi3m4d_1m_L_46
				5n3ppi3m4d_1m	L	288.194	488.905	46.5	n	30	yes	5n3ppi3m4d_1m_L_47	5n3ppi3m4d_1m_L_47	5n3ppi3m4d_1m_L_47
				5n3ppi3m4d_1m	L	291.426	479.16	45.5	n	30	yes	5n3ppi3m4d_1m_L_48	5n3ppi3m4d_1m_L_48	5n3ppi3m4d_1m_L_48
				5n3ppi3m4d_1m	L	472.92	502.274	17.5	n	30	yes	5n3ppi3m4d_1m_L_50	5n3ppi3m4d_1m_L_50	5n3ppi3m4d_1m_L_50
				5n3ppi3m4d_1m	L	468.77	504.19	19.5	n	30	yes	5n3ppi3m4d_1m_L_50	5n3ppi3m4d_1m_L_50	5n3ppi3m4d_1m_L_50
				5n3ppi3m4d_1m	L	552.267	518.508	15.5	n	30	yes	5n3ppi3m4d_1m_L_52	5n3ppi3m4d_1m_L_52	5n3ppi3m4d_1m_L_52
				5n3ppi3m4d_1m	L	547.758	520.152	15.5	n	30	yes	5n3ppi3m4d_1m_L_52	5n3ppi3m4d_1m_L_52	5n3ppi3m4d_1m_L_52
				5n3ppi3m4d_1m	L	555.424	455.547	31.5662	n	30	yes	5n3ppi3m4d_1m_L_53	5n3ppi3m4d_1m_L_53	5n3ppi3m4d_1m_L_53
				5n3ppi3m4d_1m	L	582.068	478.717	18.6038	n	30	yes	5n3ppi3m4d_1m_L_54	5n3ppi3m4d_1m_L_55	5n3ppi3m4d_1m_L_54
				5n3ppi3m4d_1m	L	593.19	483.192	18.9588	n	30	yes	5n3ppi3m4d_1m_L_55	5n3ppi3m4d_1m_L_55	5n3ppi3m4d_1m_L_55
				5n3ppi3m4d_1m	L	455.04	485.623	20.1326	n	30	yes	5n3ppi3m4d_1m_L_56	5n3ppi3m4d_1m_L_56	5n3ppi3m4d_1m_L_56
				5n3ppi3m4d_1m	R	535.778	416.351	25.0941	RG	30	yes	5n3ppi3m4d_1m_R_1	5n3ppi3m4d_1m_R_1	5n3ppi3m4d_1m_R_1
				5n3ppi3m4d_1m	R	557.056	418.875	26.5	RG	30	yes	5n3ppi3m4d_1m_R_2	5n3ppi3m4d_1m_R_2	5n3ppi3m4d_1m_R_2
				5n3ppi3m4d_1m	R	313.273	438.964	32.3381	RG	30	yes	5n3ppi3m4d_1m_R_4	5n3ppi3m4d_1m_R_4	5n3ppi3m4d_1m_R_4
				5n3ppi3m4d_1m	R	309.666	438.532	40.259	RG	30	yes	5n3ppi3m4d_1m_R_4	5n3ppi3m4d_1m_R_4	5n3ppi3m4d_1m_R_4
				5n3ppi3m4d_1m	R	555.611	183.402	22.6814	RG	30	yes	5n3ppi3m4d_1m_R_5	5n3ppi3m4d_1m_R_5	5n3ppi3m4d_1m_R_5
				5n3ppi3m4d_1m	R	466.883	319.479	18.6367	NP	30	yes	5n3ppi3m4d_1m_R_7	5n3ppi3m4d_1m_R_7	5n3ppi3m4d_1m_R_6
				5n3ppi3m4d_1m	R	466.253	323.874	18.573	NP	30	yes	5n3ppi3m4d_1m_R_7	5n3ppi3m4d_1m_R_7	5n3ppi3m4d_1m_R_7
				5n3ppi3m4d_1m	R	457.942	317.648	19.1431	n	30	yes	5n3ppi3m4d_1m_R_8	5n3ppi3m4d_1m_R_8	5n3ppi3m4d_1m_R_8
				5n3ppi3m4d_1m	R	462.164	328.81	19.2751	n	30	yes	5n3ppi3m4d_1m_R_9	5n3ppi3m4d_1m_R_9	5n3ppi3m4d_1m_R_9
				5n3ppi3m4d_1m	R	463.736	337.683	19.451	n	30	yes	5n3ppi3m4d_1m_R_10	5n3ppi3m4d_1m_R_10	5n3ppi3m4d_1m_R_10
				5n3ppi3m4d_1m	R	455.323	344.444	21.184	n	30	yes	5n3ppi3m4d_1m_R_11	5n3ppi3m4d_1m_R_11	5n3ppi3m4d_1m_R_11
				5n3ppi3m4d_1m	R	468.913	353.604	19.3437	n	30	yes	5n3ppi3m4d_1m_R_12	5n3ppi3m4d_1m_R_12	5n3ppi3m4d_1m_R_12
				5n3ppi3m4d_1m	R	464.547	377.204	19.411	n	30	yes	5n3ppi3m4d_1m_R_13	5n3ppi3m4d_1m_R_13	5n3ppi3m4d_1m_R_13
				5n3ppi3m4d_1m	R	467.913	345.068	20.8772	n	30	yes	5n3ppi3m4d_1m_R_14	5n3ppi3m4d_1m_R_14	5n3ppi3m4d_1m_R_14
				5n3ppi3m4d_1m	R	479.095	352.098	20.5319	n	30	yes	5n3ppi3m4d_1m_R_15	5n3ppi3m4d_1m_R_15	5n3ppi3m4d_1m_R_15
				5n3ppi3m4d_1m	R	465.485	399.535	25.2717	n	30	yes	5n3ppi3m4d_1m_R_19	5n3ppi3m4d_1m_R_19	5n3ppi3m4d_1m_R_19
				5n3ppi3m4d_1m	R	452.449	421.162	26.8432	n	30	yes	5n3ppi3m4d_1m_R_20	5n3ppi3m4d_1m_R_20	5n3ppi3m4d_1m_R_17
				5n3ppi3m4d_1m	R	482.861	400.558	23.1686	n	30	yes	5n3ppi3m4d_1m_R_18	5n3ppi3m4d_1m_R_18	5n3ppi3m4d_1m_R_18
				5n3ppi3m4d_1m	R	462.91	400.814	25.6406	n	30	yes	5n3ppi3m4d_1m_R_19	5n3ppi3m4d_1m_R_19	5n3ppi3m4d_1m_R_19
				5n3ppi3m4d_1m	R	458.754	421.425	28.7435	n	30	yes	5n3ppi3m4d_1m_R_20	5n3ppi3m4d_1m_R_20	5n3ppi3m4d_1m_R_20
				5n3ppi3m4d_1m	R	505.279	421.493	30.4179	n	30	yes	5n3ppi3m4d_1m_R_21	5n3ppi3m4d_1m_R_21	5n3ppi3m4d_1m_R_21
				5n3ppi3m4d_1m	R	202.837	417.072	49.2906	n	30	yes	5n3ppi3m4d_1m_R_23	5n3ppi3m4d_1m_R_23	5n3ppi3m4d_1m_R_23
				5n3ppi3m4d_1m	R	206.458	416.947	48.5	n	30	yes	5n3ppi3m4d_1m_R_23	5n3ppi3m4d_1m_R_23	5n3ppi3m4d_1m_R_23
				5n3ppi3m4d_1m	R	482.15	422.305	32.5	n	30	yes	5n3ppi3m4d_1m_R_24	5n3ppi3m4d_1m_R_24	5n3ppi3m4d_1m_R_24
				5n3ppi3m4d_1m	R	477.407	338.783	19.9133	n	30	yes	5n3ppi3m4d_1m_R_25	5n3ppi3m4d_1m_R_25	5n3ppi3m4d_1m_R_25
				7n3ppi3m4d_1m	L	651.048	535.502	12.5359	RG	30	yes	7n3ppi3m4d_1m_L_1	7n3ppi3m4d_1m_L_1	7n3ppi3m4d_1m_L_1
				7n3ppi3m4d_1m	L	661.595	614.49	18.1623	RG	30	yes	7n3ppi3m4d_1m_L_10	7n3ppi3m4d_1m_L_10	7n3ppi3m4d_1m_L_2
				7n3ppi3m4d_1m	L	536.334	738.773	30.0952	RG	30	yes	7n3ppi3m4d_1m_L_7	7n3ppi3m4d_1m_L_7	7n3ppi3m4d_1m_L_3
				7n3ppi3m4d_1m	L	465.444	724.605	22.5	RG	30	yes	7n3ppi3m4d_1m_L_5	7n3ppi3m4d_1m_L_5	7n3ppi3m4d_1m_L_5
				7n3ppi3m4d_1m	L	465.645	722.007	20.5	RG	30	yes	7n3ppi3m4d_1m_L_5	7n3ppi3m4d_1m_L_5	7n3ppi3m4d_1m_L_5
				7n3ppi3m4d_1m	L	530.465	742.345	30.6183	NP	30	yes	7n3ppi3m4d_1m_L_7	7n3ppi3m4d_1m_L_7	7n3ppi3m4d_1m_L_7
				7n3ppi3m4d_1m	L	534.073	743.653	31.8657	NP	30	yes	7n3ppi3m4d_1m_L_7	7n3ppi3m4d_1m_L_7	7n3ppi3m4d_1m_L_7
				7n3ppi3m4d_1m	L	548.169	756.994	43.2247	NP	30	yes	7n3ppi3m4d_1m_L_8	7n3ppi3m4d_1m_L_8	7n3ppi3m4d_1m_L_8
				7n3ppi3m4d_1m	L	658.798	619.562	18.5	NP	30	yes	7n3ppi3m4d_1m_L_10	7n3ppi3m4d_1m_L_10	7n3ppi3m4d_1m_L_9
				7n3ppi3m4d_1m	L	654.482	615.642	16.5	NP	30	yes	7n3ppi3m4d_1m_L_10	7n3ppi3m4d_1m_L_10	7n3ppi3m4d_1m_L_10
				7n3ppi3m4d_1m	L	454.028	674.657	15.318	n	30	yes	7n3ppi3m4d_1m_L_11	7n3ppi3m4d_1m_L_11	7n3ppi3m4d_1m_L_11
				7n3ppi3m4d_1m	L	479.026	696.37	16.5293	n	30	yes	7n3ppi3m4d_1m_L_12	7n3ppi3m4d_1m_L_12	7n3ppi3m4d_1m_L_12
				7n3ppi3m4d_1m	L	629.061	675.854	43.5926	n	30	yes	7n3ppi3m4d_1m_L_14	7n3ppi3m4d_1m_L_14	7n3ppi3m4d_1m_L_14
				7n3ppi3m4d_1m	L	631.472	676.301	44.3403	n	30	yes	7n3ppi3m4d_1m_L_14	7n3ppi3m4d_1m_L_14	7n3ppi3m4d_1m_L_14
				7n3ppi3m4d_1m	R	752.132	675.418	16.0787	RG	30	yes	7n3ppi3m4d_1m_R_1	7n3ppi3m4d_1m_R_1	7n3ppi3m4d_1m_R_1
				7n3ppi3m4d_1m	R	778.293	650.912	20.6677	RG	30	yes	7n3ppi3m4d_1m_R_2	7n3ppi3m4d_1m_R_2	7n3ppi3m4d_1m_R_2
				7n3ppi3m4d_1m	R	781.334	605.652	40.1988	RG	30	yes	7n3ppi3m4d_1m_R_3	7n3ppi3m4d_1m_R_3	7n3ppi3m4d_1m_R_3
				7n3ppi3m4d_1m	R	762.879	633.987	30.5	RG	30	yes	7n3ppi3m4d_1m_R_12	7n3ppi3m4d_1m_R_15	7n3ppi3m4d_1m_R_4
				7n3ppi3m4d_1m	R	772.831	639.399	27.8438	NP	30	yes	7n3ppi3m4d_1m_R_5	7n3ppi3m4d_1m_R_5	7n3ppi3m4d_1m_R_5
				7n3ppi3m4d_1m	R	666.91	800.582	13.9677	n	30	yes	7n3ppi3m4d_1m_R_6	7n3ppi3m4d_1m_R_6	7n3ppi3m4d_1m_R_6
				7n3ppi3m4d_1m	R	648.973	746.982	19.7107	n	30	yes	7n3ppi3m4d_1m_R_7	7n3ppi3m4d_1m_R_7	7n3ppi3m4d_1m_R_7
				7n3ppi3m4d_1m	R	773.519	621.098	34.3427	n	30	yes	7n3ppi3m4d_1m_R_8	7n3ppi3m4d_1m_R_8	7n3ppi3m4d_1m_R_8
				7n3ppi3m4d_1m	R	768.04	636.034	30.5	n	30	yes	7n3ppi3m4d_1m_R_10	7n3ppi3m4d_1m_R_15	7n3ppi3m4d_1m_R_10
				7n3ppi3m4d_1m	R	767.995	637.004	26.096	n	30	yes	7n3ppi3m4d_1m_R_10	7n3ppi3m4d_1m_R_15	7n3ppi3m4d_1m_R_10
				7n3ppi3m4d_1m	R	764.92	635.664	29.2905	n	30	yes	7n3ppi3m4d_1m_R_12	7n3ppi3m4d_1m_R_15	7n3ppi3m4d_1m_R_12
				7n3ppi3m4d_1m	R	765.414	633.878	32.4389	n	30	yes	7n3ppi3m4d_1m_R_12	7n3ppi3m4d_1m_R_15	7n3ppi3m4d_1m_R_12
				7n3ppi3m4d_1m	R	779.135	632.133	29.3709	n	30	yes	7n3ppi3m4d_1m_R_13	7n3ppi3m4d_1m_R_13	7n3ppi3m4d_1m_R_13
				7n3ppi3m4d_1m	R	590.405	756.078	41.7217	n	30	yes	7n3ppi3m4d_1m_R_14	7n3ppi3m4d_1m_R_14	7n3ppi3m4d_1m_R_14
				7n3ppi3m4d_1m	R	762.84	630.687	31.5	n	30	yes	7n3ppi3m4d_1m_R_15	7n3ppi3m4d_1m_R_15	7n3ppi3m4d_1m_R_15
				8n3ppi3m4d_1m	L	634.809	461.065	22.6905	RG	30	yes	8n3ppi3m4d_1m_L_6	8n3ppi3m4d_1m_L_6	8n3ppi3m4d_1m_L_1
				8n3ppi3m4d_1m	L	488.689	549.809	24.6746	RG	30	yes	8n3ppi3m4d_1m_L_2	8n3ppi3m4d_1m_L_2	8n3ppi3m4d_1m_L_2
				8n3ppi3m4d_1m	L	462.549	580.707	27.615	RG	30	yes	8n3ppi3m4d_1m_L_3	8n3ppi3m4d_1m_L_3	8n3ppi3m4d_1m_L_3
				8n3ppi3m4d_1m	L	620.745	530.89	20.5	NP	30	yes	8n3ppi3m4d_1m_L_14	8n3ppi3m4d_1m_L_14	8n3ppi3m4d_1m_L_14
				8n3ppi3m4d_1m	L	625.764	440.003	28.7286	n	30	yes	8n3ppi3m4d_1m_L_15	8n3ppi3m4d_1m_L_15	8n3ppi3m4d_1m_L_5
				8n3ppi3m4d_1m	L	629.601	456.061	26.4359	n	30	yes	8n3ppi3m4d_1m_L_6	8n3ppi3m4d_1m_L_6	8n3ppi3m4d_1m_L_6
				8n3ppi3m4d_1m	L	624.146	468.354	22.3876	n	30	yes	8n3ppi3m4d_1m_L_7	8n3ppi3m4d_1m_L_7	8n3ppi3m4d_1m_L_7
				8n3ppi3m4d_1m	L	633.247	472.853	23.6034	n	30	yes	8n3ppi3m4d_1m_L_8	8n3ppi3m4d_1m_L_9	8n3ppi3m4d_1m_L_8
				8n3ppi3m4d_1m	L	640.579	468.334	26.4956	n	30	yes	8n3ppi3m4d_1m_L_9	8n3ppi3m4d_1m_L_9	8n3ppi3m4d_1m_L_9
				8n3ppi3m4d_1m	L	631.138	528.646	22.9875	n	30	yes	8n3ppi3m4d_1m_L_10	8n3ppi3m4d_1m_L_10	8n3ppi3m4d_1m_L_10
				8n3ppi3m4d_1m	L	646.576	433.705	37.5885	n	30	yes	8n3ppi3m4d_1m_L_12	8n3ppi3m4d_1m_L_12	8n3ppi3m4d_1m_L_11
				8n3ppi3m4d_1m	L	641.369	438.337	39.5107	n	30	yes	8n3ppi3m4d_1m_L_12	8n3ppi3m4d_1m_L_12	8n3ppi3m4d_1m_L_12
				8n3ppi3m4d_1m	L	624.468	531.618	22.0836	n	30	yes	8n3ppi3m4d_1m_L_14	8n3ppi3m4d_1m_L_14	8n3ppi3m4d_1m_L_13
				8n3ppi3m4d_1m	L	621.53	533.709	19.5	n	30	yes	8n3ppi3m4d_1m_L_14	8n3ppi3m4d_1m_L_14	8n3ppi3m4d_1m_L_14
				8n3ppi3m4d_1m	L	620.64	445.428	30.5	n	30	yes	8n3ppi3m4d_1m_L_15	8n3ppi3m4d_1m_L_15	8n3ppi3m4d_1m_L_15
				8n3ppi3m4d_1m	L	627.088	541.51	21.6588	n	30	yes	8n3ppi3m4d_1m_L_16	8n3ppi3m4d_1m_L_16	8n3ppi3m4d_1m_L_16
				1n3ppi3m_2m3d	R	529.953	399.752	17.5673	RG	64	yes	1n3ppi3m_2m3d_R_1	1n3ppi3m_2m3d_R_1	1n3ppi3m_2m3d_R_1
				1n3ppi3m_2m3d	R	582.773	409.596	18.5944	RG	64	yes	1n3ppi3m_2m3d_R_2	1n3ppi3m_2m3d_R_2	1n3ppi3m_2m3d_R_2
				1n3ppi3m_2m3d	R	425.015	433.224	20.5	RG	64	yes	1n3ppi3m_2m3d_R_125	1n3ppi3m_2m3d_R_130	1n3ppi3m_2m3d_R_125
				1n3ppi3m_2m3d	R	426.713	423.965	20.1611	RG	64	yes	1n3ppi3m_2m3d_R_107	1n3ppi3m_2m3d_R_107	1n3ppi3m_2m3d_R_107
				1n3ppi3m_2m3d	R	585.567	582.24	46.4596	RG	64	yes	1n3ppi3m_2m3d_R_5	1n3ppi3m_2m3d_R_5	1n3ppi3m_2m3d_R_5
				1n3ppi3m_2m3d	R	587.735	595.553	56.7525	RG	64	yes	1n3ppi3m_2m3d_R_6	1n3ppi3m_2m3d_R_6	1n3ppi3m_2m3d_R_6
				1n3ppi3m_2m3d	R	529.641	638.974	30.0823	RG	64	yes	1n3ppi3m_2m3d_R_123	1n3ppi3m_2m3d_R_123	1n3ppi3m_2m3d_R_123
				1n3ppi3m_2m3d	R	533.855	640.68	31.7842	RG	64	yes	1n3ppi3m_2m3d_R_123	1n3ppi3m_2m3d_R_123	1n3ppi3m_2m3d_R_123
				1n3ppi3m_2m3d	R	508.065	673.201	29.6373	RG	64	yes	1n3ppi3m_2m3d_R_9	1n3ppi3m_2m3d_R_9	1n3ppi3m_2m3d_R_9
				1n3ppi3m_2m3d	R	562.396	714.858	60.9033	RG	64	yes	1n3ppi3m_2m3d_R_134	1n3ppi3m_2m3d_R_134	1n3ppi3m_2m3d_R_134
				1n3ppi3m_2m3d	R	564.067	467.14	19.4653	RG	64	yes	1n3ppi3m_2m3d_R_18	1n3ppi3m_2m3d_R_18	1n3ppi3m_2m3d_R_18
				1n3ppi3m_2m3d	R	569.767	471.275	19.3554	RG	64	yes	1n3ppi3m_2m3d_R_18	1n3ppi3m_2m3d_R_18	1n3ppi3m_2m3d_R_18
				1n3ppi3m_2m3d	R	538.402	589.832	23.568	RG	64	yes	1n3ppi3m_2m3d_R_131	1n3ppi3m_2m3d_R_131	1n3ppi3m_2m3d_R_131
				1n3ppi3m_2m3d	R	542.608	588.859	24.5	RG	64	yes	1n3ppi3m_2m3d_R_131	1n3ppi3m_2m3d_R_131	1n3ppi3m_2m3d_R_131
				1n3ppi3m_2m3d	R	469.442	595.888	21.7738	NP	64	yes	1n3ppi3m_2m3d_R_121	1n3ppi3m_2m3d_R_121	1n3ppi3m_2m3d_R_121
				1n3ppi3m_2m3d	R	469.266	600.98	21.5	NP	64	yes	1n3ppi3m_2m3d_R_121	1n3ppi3m_2m3d_R_121	1n3ppi3m_2m3d_R_121
				1n3ppi3m_2m3d	R	505.479	415.17	17.8424	NP	64	yes	1n3ppi3m_2m3d_R_17	1n3ppi3m_2m3d_R_17	1n3ppi3m_2m3d_R_17
				1n3ppi3m_2m3d	R	568.122	464.782	19.252	NP	64	yes	1n3ppi3m_2m3d_R_18	1n3ppi3m_2m3d_R_18	1n3ppi3m_2m3d_R_18
				1n3ppi3m_2m3d	R	555.149	710.25	52.8957	NP	64	yes	1n3ppi3m_2m3d_R_134	1n3ppi3m_2m3d_R_134	1n3ppi3m_2m3d_R_133
				1n3ppi3m_2m3d	R	566.625	711.668	62.0833	NP	64	yes	1n3ppi3m_2m3d_R_134	1n3ppi3m_2m3d_R_134	1n3ppi3m_2m3d_R_134
				1n3ppi3m_2m3d	R	419.746	431.144	20.0577	NP	64	yes	1n3ppi3m_2m3d_R_125	1n3ppi3m_2m3d_R_130	1n3ppi3m_2m3d_R_125
				1n3ppi3m_2m3d	R	424.621	395.198	24.496	n	64	yes	1n3ppi3m_2m3d_R_45	1n3ppi3m_2m3d_R_45	1n3ppi3m_2m3d_R_45
				1n3ppi3m_2m3d	R	511.229	373.982	21.9455	n	64	yes	1n3ppi3m_2m3d_R_27	1n3ppi3m_2m3d_R_27	1n3ppi3m_2m3d_R_27
				1n3ppi3m_2m3d	R	502.983	381.987	25.9043	n	64	yes	1n3ppi3m_2m3d_R_24	1n3ppi3m_2m3d_R_25	1n3ppi3m_2m3d_R_24
				1n3ppi3m_2m3d	R	493.053	380.165	28.7581	n	64	yes	1n3ppi3m_2m3d_R_25	1n3ppi3m_2m3d_R_25	1n3ppi3m_2m3d_R_25
				1n3ppi3m_2m3d	R	519.456	390.402	26.4161	n	64	yes	1n3ppi3m_2m3d_R_26	1n3ppi3m_2m3d_R_26	1n3ppi3m_2m3d_R_26
				1n3ppi3m_2m3d	R	519.485	372.739	27.1471	n	64	yes	1n3ppi3m_2m3d_R_27	1n3ppi3m_2m3d_R_27	1n3ppi3m_2m3d_R_27
				1n3ppi3m_2m3d	R	621.844	353.817	25.6711	n	64	yes	1n3ppi3m_2m3d_R_84	1n3ppi3m_2m3d_R_84	1n3ppi3m_2m3d_R_84
				1n3ppi3m_2m3d	R	626.851	358.58	29.0866	n	64	yes	1n3ppi3m_2m3d_R_84	1n3ppi3m_2m3d_R_84	1n3ppi3m_2m3d_R_84
				1n3ppi3m_2m3d	R	605.804	361.283	31.2142	n	64	yes	1n3ppi3m_2m3d_R_30	1n3ppi3m_2m3d_R_31	1n3ppi3m_2m3d_R_30
				1n3ppi3m_2m3d	R	596.419	364.647	31.6284	n	64	yes	1n3ppi3m_2m3d_R_31	1n3ppi3m_2m3d_R_31	1n3ppi3m_2m3d_R_31
				1n3ppi3m_2m3d	R	601.29	399.502	31.789	n	64	yes	1n3ppi3m_2m3d_R_83	1n3ppi3m_2m3d_R_83	1n3ppi3m_2m3d_R_83
				1n3ppi3m_2m3d	R	429.339	451.405	21.6583	n	64	yes	1n3ppi3m_2m3d_R_115	1n3ppi3m_2m3d_R_115	1n3ppi3m_2m3d_R_115
				1n3ppi3m_2m3d	R	432.385	451.979	21.8428	n	64	yes	1n3ppi3m_2m3d_R_115	1n3ppi3m_2m3d_R_115	1n3ppi3m_2m3d_R_115
				1n3ppi3m_2m3d	R	438.554	456.598	21.7777	n	64	yes	1n3ppi3m_2m3d_R_115	1n3ppi3m_2m3d_R_115	1n3ppi3m_2m3d_R_115
				1n3ppi3m_2m3d	R	416.706	441.148	22.6774	n	64	yes	1n3ppi3m_2m3d_R_130	1n3ppi3m_2m3d_R_130	1n3ppi3m_2m3d_R_130
				1n3ppi3m_2m3d	R	415.275	416.808	23.275	n	64	yes	1n3ppi3m_2m3d_R_111	1n3ppi3m_2m3d_R_111	1n3ppi3m_2m3d_R_111
				1n3ppi3m_2m3d	R	438.925	449.21	23.3848	n	64	yes	1n3ppi3m_2m3d_R_110	1n3ppi3m_2m3d_R_115	1n3ppi3m_2m3d_R_110
				1n3ppi3m_2m3d	R	441.613	452.19	23.7434	n	64	yes	1n3ppi3m_2m3d_R_110	1n3ppi3m_2m3d_R_115	1n3ppi3m_2m3d_R_110
				1n3ppi3m_2m3d	R	428.807	414.585	24.6253	n	64	yes	1n3ppi3m_2m3d_R_107	1n3ppi3m_2m3d_R_107	1n3ppi3m_2m3d_R_53
				1n3ppi3m_2m3d	R	425.044	430.859	24.2271	n	64	yes	1n3ppi3m_2m3d_R_125	1n3ppi3m_2m3d_R_130	1n3ppi3m_2m3d_R_125
				1n3ppi3m_2m3d	R	431.606	433.455	24.3165	n	64	yes	1n3ppi3m_2m3d_R_42	1n3ppi3m_2m3d_R_42	1n3ppi3m_2m3d_R_42
				1n3ppi3m_2m3d	R	413.181	435.949	24.7735	n	64	yes	1n3ppi3m_2m3d_R_130	1n3ppi3m_2m3d_R_130	1n3ppi3m_2m3d_R_130
				1n3ppi3m_2m3d	R	445.407	436.135	24.593	n	64	yes	1n3ppi3m_2m3d_R_112	1n3ppi3m_2m3d_R_112	1n3ppi3m_2m3d_R_112
				1n3ppi3m_2m3d	R	421.498	400.29	25.7102	n	64	yes	1n3ppi3m_2m3d_R_45	1n3ppi3m_2m3d_R_45	1n3ppi3m_2m3d_R_45
				1n3ppi3m_2m3d	R	435.266	400.527	25.164	n	64	yes	1n3ppi3m_2m3d_R_51	1n3ppi3m_2m3d_R_51	1n3ppi3m_2m3d_R_51
				1n3ppi3m_2m3d	R	442.605	420.564	25.4208	n	64	yes	1n3ppi3m_2m3d_R_47	1n3ppi3m_2m3d_R_47	1n3ppi3m_2m3d_R_47
				1n3ppi3m_2m3d	R	425.955	423.944	25.8882	n	64	yes	1n3ppi3m_2m3d_R_107	1n3ppi3m_2m3d_R_107	1n3ppi3m_2m3d_R_107
				1n3ppi3m_2m3d	R	436.831	445.598	25.265	n	64	yes	1n3ppi3m_2m3d_R_110	1n3ppi3m_2m3d_R_115	1n3ppi3m_2m3d_R_110
				1n3ppi3m_2m3d	R	436.206	407.14	26.3423	n	64	yes	1n3ppi3m_2m3d_R_51	1n3ppi3m_2m3d_R_51	1n3ppi3m_2m3d_R_51
				1n3ppi3m_2m3d	R	432.267	409.336	26.1847	n	64	yes	1n3ppi3m_2m3d_R_51	1n3ppi3m_2m3d_R_51	1n3ppi3m_2m3d_R_51
				1n3ppi3m_2m3d	R	420.694	413.646	26.8004	n	64	yes	1n3ppi3m_2m3d_R_111	1n3ppi3m_2m3d_R_111	1n3ppi3m_2m3d_R_111
				1n3ppi3m_2m3d	R	433.576	416.489	27.4762	n	64	yes	1n3ppi3m_2m3d_R_107	1n3ppi3m_2m3d_R_107	1n3ppi3m_2m3d_R_53
				1n3ppi3m_2m3d	R	459.236	446.385	23.5954	n	64	yes	1n3ppi3m_2m3d_R_54	1n3ppi3m_2m3d_R_54	1n3ppi3m_2m3d_R_54
				1n3ppi3m_2m3d	R	439.664	468.956	21.3103	n	64	yes	1n3ppi3m_2m3d_R_117	1n3ppi3m_2m3d_R_117	1n3ppi3m_2m3d_R_117
				1n3ppi3m_2m3d	R	438.125	461.973	23.6156	n	64	yes	1n3ppi3m_2m3d_R_117	1n3ppi3m_2m3d_R_117	1n3ppi3m_2m3d_R_117
				1n3ppi3m_2m3d	R	439.99	464.158	23.3016	n	64	yes	1n3ppi3m_2m3d_R_117	1n3ppi3m_2m3d_R_117	1n3ppi3m_2m3d_R_117
				1n3ppi3m_2m3d	R	424.44	510.126	24.2672	n	64	yes	1n3ppi3m_2m3d_R_59	1n3ppi3m_2m3d_R_59	1n3ppi3m_2m3d_R_59
				1n3ppi3m_2m3d	R	421.912	512.76	24.4934	n	64	yes	1n3ppi3m_2m3d_R_59	1n3ppi3m_2m3d_R_59	1n3ppi3m_2m3d_R_59
				1n3ppi3m_2m3d	R	479.681	496.902	27.6595	n	64	yes	1n3ppi3m_2m3d_R_60	1n3ppi3m_2m3d_R_61	1n3ppi3m_2m3d_R_60
				1n3ppi3m_2m3d	R	491.011	498.192	28.1637	n	64	yes	1n3ppi3m_2m3d_R_61	1n3ppi3m_2m3d_R_61	1n3ppi3m_2m3d_R_61
				1n3ppi3m_2m3d	R	575.026	478.032	23.6178	n	64	yes	1n3ppi3m_2m3d_R_62	1n3ppi3m_2m3d_R_62	1n3ppi3m_2m3d_R_62
				1n3ppi3m_2m3d	R	583.023	488.44	26.0085	n	64	yes	1n3ppi3m_2m3d_R_65	1n3ppi3m_2m3d_R_126	1n3ppi3m_2m3d_R_65
				1n3ppi3m_2m3d	R	573.049	498.232	27.4862	n	64	yes	1n3ppi3m_2m3d_R_64	1n3ppi3m_2m3d_R_64	1n3ppi3m_2m3d_R_64
				1n3ppi3m_2m3d	R	581.807	493.482	29.3536	n	64	yes	1n3ppi3m_2m3d_R_65	1n3ppi3m_2m3d_R_126	1n3ppi3m_2m3d_R_65
				1n3ppi3m_2m3d	R	595.877	466.77	31.1804	n	64	yes	1n3ppi3m_2m3d_R_66	1n3ppi3m_2m3d_R_66	1n3ppi3m_2m3d_R_66
				1n3ppi3m_2m3d	R	595.019	489.633	31.576	n	64	yes	1n3ppi3m_2m3d_R_126	1n3ppi3m_2m3d_R_126	1n3ppi3m_2m3d_R_126
				1n3ppi3m_2m3d	R	423.406	527.333	23.3641	n	64	yes	1n3ppi3m_2m3d_R_68	1n3ppi3m_2m3d_R_68	1n3ppi3m_2m3d_R_68
				1n3ppi3m_2m3d	R	468.293	593.454	24.6225	n	64	yes	1n3ppi3m_2m3d_R_121	1n3ppi3m_2m3d_R_121	1n3ppi3m_2m3d_R_121
				1n3ppi3m_2m3d	R	483.534	597.323	25.3788	n	64	yes	1n3ppi3m_2m3d_R_70	1n3ppi3m_2m3d_R_70	1n3ppi3m_2m3d_R_70
				1n3ppi3m_2m3d	R	473.803	598.223	25.6495	n	64	yes	1n3ppi3m_2m3d_R_121	1n3ppi3m_2m3d_R_121	1n3ppi3m_2m3d_R_121
				1n3ppi3m_2m3d	R	475.575	604.954	25.4555	n	64	yes	1n3ppi3m_2m3d_R_121	1n3ppi3m_2m3d_R_121	1n3ppi3m_2m3d_R_121
				1n3ppi3m_2m3d	R	464.462	600.919	26.112	n	64	yes	1n3ppi3m_2m3d_R_121	1n3ppi3m_2m3d_R_121	1n3ppi3m_2m3d_R_121
				1n3ppi3m_2m3d	R	526.992	586.634	24.8521	n	64	yes	1n3ppi3m_2m3d_R_81	1n3ppi3m_2m3d_R_81	1n3ppi3m_2m3d_R_80
				1n3ppi3m_2m3d	R	535.677	576.505	25.7187	n	64	yes	1n3ppi3m_2m3d_R_75	1n3ppi3m_2m3d_R_75	1n3ppi3m_2m3d_R_75
				1n3ppi3m_2m3d	R	521.563	588.331	25.6874	n	64	yes	1n3ppi3m_2m3d_R_81	1n3ppi3m_2m3d_R_81	1n3ppi3m_2m3d_R_81
				1n3ppi3m_2m3d	R	530.306	597.737	25.8712	n	64	yes	1n3ppi3m_2m3d_R_122	1n3ppi3m_2m3d_R_122	1n3ppi3m_2m3d_R_122
				1n3ppi3m_2m3d	R	529.197	582.667	26.4618	n	64	yes	1n3ppi3m_2m3d_R_81	1n3ppi3m_2m3d_R_81	1n3ppi3m_2m3d_R_80
				1n3ppi3m_2m3d	R	527.473	604.091	26.2136	n	64	yes	1n3ppi3m_2m3d_R_122	1n3ppi3m_2m3d_R_122	1n3ppi3m_2m3d_R_122
				1n3ppi3m_2m3d	R	521.705	580.482	27.6191	n	64	yes	1n3ppi3m_2m3d_R_81	1n3ppi3m_2m3d_R_81	1n3ppi3m_2m3d_R_80
				1n3ppi3m_2m3d	R	524.781	594.349	27.2696	n	64	yes	1n3ppi3m_2m3d_R_81	1n3ppi3m_2m3d_R_81	1n3ppi3m_2m3d_R_81
				1n3ppi3m_2m3d	R	540.528	592.231	29.1122	n	64	yes	1n3ppi3m_2m3d_R_131	1n3ppi3m_2m3d_R_131	1n3ppi3m_2m3d_R_131
				1n3ppi3m_2m3d	R	606.249	399.023	34.9731	n	64	yes	1n3ppi3m_2m3d_R_83	1n3ppi3m_2m3d_R_83	1n3ppi3m_2m3d_R_83
				1n3ppi3m_2m3d	R	621.062	362.857	36.9878	n	64	yes	1n3ppi3m_2m3d_R_84	1n3ppi3m_2m3d_R_84	1n3ppi3m_2m3d_R_84
				1n3ppi3m_2m3d	R	629.269	392.28	39.9508	n	64	yes	1n3ppi3m_2m3d_R_85	1n3ppi3m_2m3d_R_85	1n3ppi3m_2m3d_R_85
				1n3ppi3m_2m3d	R	627.115	406.14	36.4707	n	64	yes	1n3ppi3m_2m3d_R_86	1n3ppi3m_2m3d_R_86	1n3ppi3m_2m3d_R_86
				1n3ppi3m_2m3d	R	592.227	508.389	35.6933	n	64	yes	1n3ppi3m_2m3d_R_127	1n3ppi3m_2m3d_R_127	1n3ppi3m_2m3d_R_127
				1n3ppi3m_2m3d	R	593.597	503.487	36.8567	n	64	yes	1n3ppi3m_2m3d_R_127	1n3ppi3m_2m3d_R_127	1n3ppi3m_2m3d_R_127
				1n3ppi3m_2m3d	R	606.642	481.904	37.557	n	64	yes	1n3ppi3m_2m3d_R_89	1n3ppi3m_2m3d_R_91	1n3ppi3m_2m3d_R_89
				1n3ppi3m_2m3d	R	608.683	463.73	41.1322	n	64	yes	1n3ppi3m_2m3d_R_90	1n3ppi3m_2m3d_R_90	1n3ppi3m_2m3d_R_90
				1n3ppi3m_2m3d	R	610.387	491.027	44.2612	n	64	yes	1n3ppi3m_2m3d_R_91	1n3ppi3m_2m3d_R_91	1n3ppi3m_2m3d_R_91
				1n3ppi3m_2m3d	R	535.238	637.935	32.2334	n	64	yes	1n3ppi3m_2m3d_R_123	1n3ppi3m_2m3d_R_123	1n3ppi3m_2m3d_R_123
				1n3ppi3m_2m3d	R	530.659	646.07	34.6629	n	64	yes	1n3ppi3m_2m3d_R_123	1n3ppi3m_2m3d_R_123	1n3ppi3m_2m3d_R_123
				1n3ppi3m_2m3d	R	537.084	637.899	37.3054	n	64	yes	1n3ppi3m_2m3d_R_123	1n3ppi3m_2m3d_R_123	1n3ppi3m_2m3d_R_123
				1n3ppi3m_2m3d	R	520.491	641.252	37.2195	n	64	yes	1n3ppi3m_2m3d_R_95	1n3ppi3m_2m3d_R_95	1n3ppi3m_2m3d_R_95
				1n3ppi3m_2m3d	R	536.374	644.342	37.4268	n	64	yes	1n3ppi3m_2m3d_R_123	1n3ppi3m_2m3d_R_123	1n3ppi3m_2m3d_R_123
				1n3ppi3m_2m3d	R	529.257	658.977	42.2184	n	64	yes	1n3ppi3m_2m3d_R_97	1n3ppi3m_2m3d_R_97	1n3ppi3m_2m3d_R_97
				1n3ppi3m_2m3d	R	543.654	705.303	57.1969	n	64	yes	1n3ppi3m_2m3d_R_100	1n3ppi3m_2m3d_R_100	1n3ppi3m_2m3d_R_100
				1n3ppi3m_2m3d	R	553.888	715.491	58.6728	n	64	yes	1n3ppi3m_2m3d_R_134	1n3ppi3m_2m3d_R_134	1n3ppi3m_2m3d_R_102
				1n3ppi3m_2m3d	R	541.4	705.69	61.0768	n	64	yes	1n3ppi3m_2m3d_R_100	1n3ppi3m_2m3d_R_100	1n3ppi3m_2m3d_R_100
				1n3ppi3m_2m3d	R	559.353	720.928	62.692	n	64	yes	1n3ppi3m_2m3d_R_134	1n3ppi3m_2m3d_R_134	1n3ppi3m_2m3d_R_102
				1n3ppi3m_2m3d	R	558.185	718.425	65.9977	n	64	yes	1n3ppi3m_2m3d_R_134	1n3ppi3m_2m3d_R_134	1n3ppi3m_2m3d_R_102
				1n3ppi3m_2m3d	R	624.501	378.715	36.9198	n	64	yes	1n3ppi3m_2m3d_R_103	1n3ppi3m_2m3d_R_103	1n3ppi3m_2m3d_R_103
				1n3ppi3m_2m3d	R	447.178	439.201	24.5	n	64	yes	1n3ppi3m_2m3d_R_112	1n3ppi3m_2m3d_R_112	1n3ppi3m_2m3d_R_112
				1n3ppi3m_2m3d	R	448.531	432.272	24.5	n	64	yes	1n3ppi3m_2m3d_R_112	1n3ppi3m_2m3d_R_112	1n3ppi3m_2m3d_R_112
				1n3ppi3m_2m3d	R	441.085	431.358	26.5	n	64	yes	1n3ppi3m_2m3d_R_112	1n3ppi3m_2m3d_R_112	1n3ppi3m_2m3d_R_112
				1n3ppi3m_2m3d	R	433.454	423.793	22.5	n	64	yes	1n3ppi3m_2m3d_R_107	1n3ppi3m_2m3d_R_107	1n3ppi3m_2m3d_R_107
				1n3ppi3m_2m3d	R	445.876	446.765	24.5	n	64	yes	1n3ppi3m_2m3d_R_110	1n3ppi3m_2m3d_R_115	1n3ppi3m_2m3d_R_110
				1n3ppi3m_2m3d	R	443.926	443.597	24.5	n	64	yes	1n3ppi3m_2m3d_R_110	1n3ppi3m_2m3d_R_115	1n3ppi3m_2m3d_R_110
				1n3ppi3m_2m3d	R	434.196	442.588	25.5	n	64	yes	1n3ppi3m_2m3d_R_110	1n3ppi3m_2m3d_R_115	1n3ppi3m_2m3d_R_110
				1n3ppi3m_2m3d	R	418.149	411.823	27.5	n	64	yes	1n3ppi3m_2m3d_R_111	1n3ppi3m_2m3d_R_111	1n3ppi3m_2m3d_R_111
				1n3ppi3m_2m3d	R	446.152	430.251	24.6659	n	64	yes	1n3ppi3m_2m3d_R_112	1n3ppi3m_2m3d_R_112	1n3ppi3m_2m3d_R_112
				1n3ppi3m_2m3d	R	418.816	425.238	25.5	n	64	yes	1n3ppi3m_2m3d_R_125	1n3ppi3m_2m3d_R_130	1n3ppi3m_2m3d_R_125
				1n3ppi3m_2m3d	R	418.565	429.856	24.5	n	64	yes	1n3ppi3m_2m3d_R_125	1n3ppi3m_2m3d_R_130	1n3ppi3m_2m3d_R_125
				1n3ppi3m_2m3d	R	435.546	458.075	24.5	n	64	yes	1n3ppi3m_2m3d_R_115	1n3ppi3m_2m3d_R_115	1n3ppi3m_2m3d_R_115
				1n3ppi3m_2m3d	R	440.396	471.72	21.5	n	64	yes	1n3ppi3m_2m3d_R_117	1n3ppi3m_2m3d_R_117	1n3ppi3m_2m3d_R_117
				1n3ppi3m_2m3d	R	441.156	466.464	23.5	n	64	yes	1n3ppi3m_2m3d_R_117	1n3ppi3m_2m3d_R_117	1n3ppi3m_2m3d_R_117
				1n3ppi3m_2m3d	R	470.762	602.748	23.5	n	64	yes	1n3ppi3m_2m3d_R_121	1n3ppi3m_2m3d_R_121	1n3ppi3m_2m3d_R_121
				1n3ppi3m_2m3d	R	536.157	590.672	25.5	n	64	yes	1n3ppi3m_2m3d_R_131	1n3ppi3m_2m3d_R_131	1n3ppi3m_2m3d_R_131
				1n3ppi3m_2m3d	R	536.166	586.077	25.5	n	64	yes	1n3ppi3m_2m3d_R_131	1n3ppi3m_2m3d_R_131	1n3ppi3m_2m3d_R_131
				1n3ppi3m_2m3d	R	467.258	596.486	24.5	n	64	yes	1n3ppi3m_2m3d_R_121	1n3ppi3m_2m3d_R_121	1n3ppi3m_2m3d_R_121
				1n3ppi3m_2m3d	R	532.358	599.096	25.5	n	64	yes	1n3ppi3m_2m3d_R_122	1n3ppi3m_2m3d_R_122	1n3ppi3m_2m3d_R_122
				1n3ppi3m_2m3d	R	526.523	645.267	32.5	n	64	yes	1n3ppi3m_2m3d_R_123	1n3ppi3m_2m3d_R_123	1n3ppi3m_2m3d_R_123
				1n3ppi3m_2m3d	R	421.083	432.525	25.5	n	64	yes	1n3ppi3m_2m3d_R_125	1n3ppi3m_2m3d_R_130	1n3ppi3m_2m3d_R_125
				1n3ppi3m_2m3d	R	418.009	432.448	25.5	n	64	yes	1n3ppi3m_2m3d_R_125	1n3ppi3m_2m3d_R_130	1n3ppi3m_2m3d_R_125
				1n3ppi3m_2m3d	R	591.169	489.865	24.9368	n	64	yes	1n3ppi3m_2m3d_R_126	1n3ppi3m_2m3d_R_126	1n3ppi3m_2m3d_R_126
				1n3ppi3m_2m3d	R	594.094	500.798	28.4571	n	64	yes	1n3ppi3m_2m3d_R_127	1n3ppi3m_2m3d_R_127	1n3ppi3m_2m3d_R_127
				1n3ppi3m_2m3d	R	597.717	528.555	36.705	n	64	yes	1n3ppi3m_2m3d_R_128	1n3ppi3m_2m3d_R_128	1n3ppi3m_2m3d_R_128
				1n3ppi3m_2m3d	R	414.032	432.481	22.2459	n	64	yes	1n3ppi3m_2m3d_R_130	1n3ppi3m_2m3d_R_130	1n3ppi3m_2m3d_R_130
				1n3ppi3m_2m3d	R	408.816	435.057	23.0982	n	64	yes	1n3ppi3m_2m3d_R_130	1n3ppi3m_2m3d_R_130	1n3ppi3m_2m3d_R_130
				1n3ppi3m_2m3d	R	542.782	584.253	24.4683	n	64	yes	1n3ppi3m_2m3d_R_131	1n3ppi3m_2m3d_R_131	1n3ppi3m_2m3d_R_131
				1n3ppi3m_2m3d	R	546.257	657.55	37.8794	n	64	yes	1n3ppi3m_2m3d_R_132	1n3ppi3m_2m3d_R_132	1n3ppi3m_2m3d_R_132
				1n3ppi3m_2m3d	R	555.911	708.015	54.9131	n	64	yes	1n3ppi3m_2m3d_R_134	1n3ppi3m_2m3d_R_134	1n3ppi3m_2m3d_R_133
				1n3ppi3m_2m3d	R	564.64	713.595	62.5	n	64	yes	1n3ppi3m_2m3d_R_134	1n3ppi3m_2m3d_R_134	1n3ppi3m_2m3d_R_134
				2n3ppi3m_2m3d	L	475.775	490.873	127.254	RG	64	no or ambiguous	2n3ppi3m_2m3d_L_1	2n3ppi3m_2m3d_L_1	2n3ppi3m_2m3d_L_1
				2n3ppi3m_2m3d	L	552.181	524.995	118.948	RG	64	no or ambiguous	2n3ppi3m_2m3d_L_44	2n3ppi3m_2m3d_L_44	2n3ppi3m_2m3d_L_44
				2n3ppi3m_2m3d	L	566.558	601.237	120.611	RG	64	no or ambiguous	2n3ppi3m_2m3d_L_3	2n3ppi3m_2m3d_L_18	2n3ppi3m_2m3d_L_3
				2n3ppi3m_2m3d	L	502.397	617.765	129.016	RG	64	no or ambiguous	2n3ppi3m_2m3d_L_10	2n3ppi3m_2m3d_L_10	2n3ppi3m_2m3d_L_4
				2n3ppi3m_2m3d	L	500.529	627.08	131.274	RG	64	no or ambiguous	2n3ppi3m_2m3d_L_5	2n3ppi3m_2m3d_L_10	2n3ppi3m_2m3d_L_5
				2n3ppi3m_2m3d	L	543.005	715.734	122.5	RG	64	no or ambiguous	2n3ppi3m_2m3d_L_6	2n3ppi3m_2m3d_L_6	2n3ppi3m_2m3d_L_6
				2n3ppi3m_2m3d	L	573.721	777.768	105	NP	64	no or ambiguous	2n3ppi3m_2m3d_L_30	2n3ppi3m_2m3d_L_30	2n3ppi3m_2m3d_L_7
				2n3ppi3m_2m3d	L	557.012	625.979	124.113	NP	64	no or ambiguous	2n3ppi3m_2m3d_L_8	2n3ppi3m_2m3d_L_8	2n3ppi3m_2m3d_L_8
				2n3ppi3m_2m3d	L	536.438	710.766	124.5	NP	64	no or ambiguous	2n3ppi3m_2m3d_L_9	2n3ppi3m_2m3d_L_50	2n3ppi3m_2m3d_L_9
				2n3ppi3m_2m3d	L	507.044	620.852	131.5	NP	64	no or ambiguous	2n3ppi3m_2m3d_L_10	2n3ppi3m_2m3d_L_10	2n3ppi3m_2m3d_L_10
				2n3ppi3m_2m3d	L	543.798	525.256	122.5	NP	64	no or ambiguous	2n3ppi3m_2m3d_L_16	2n3ppi3m_2m3d_L_44	2n3ppi3m_2m3d_L_16
				2n3ppi3m_2m3d	L	481.446	504.14	126.54	n	64	no or ambiguous	2n3ppi3m_2m3d_L_12	2n3ppi3m_2m3d_L_12	2n3ppi3m_2m3d_L_12
				2n3ppi3m_2m3d	L	549.232	510.32	117.858	n	64	no or ambiguous	2n3ppi3m_2m3d_L_13	2n3ppi3m_2m3d_L_13	2n3ppi3m_2m3d_L_13
				2n3ppi3m_2m3d	L	519.906	552.219	124.811	n	64	no or ambiguous	2n3ppi3m_2m3d_L_14	2n3ppi3m_2m3d_L_14	2n3ppi3m_2m3d_L_14
				2n3ppi3m_2m3d	L	537.303	529.635	123.5	n	64	no or ambiguous	2n3ppi3m_2m3d_L_45	2n3ppi3m_2m3d_L_45	2n3ppi3m_2m3d_L_15
				2n3ppi3m_2m3d	L	545.991	522.63	120.5	n	64	no or ambiguous	2n3ppi3m_2m3d_L_16	2n3ppi3m_2m3d_L_44	2n3ppi3m_2m3d_L_16
				2n3ppi3m_2m3d	L	508.647	600.789	127.643	n	64	no or ambiguous	2n3ppi3m_2m3d_L_26	2n3ppi3m_2m3d_L_26	2n3ppi3m_2m3d_L_26
				2n3ppi3m_2m3d	L	562.563	594.135	122.278	n	64	no or ambiguous	2n3ppi3m_2m3d_L_18	2n3ppi3m_2m3d_L_18	2n3ppi3m_2m3d_L_18
				2n3ppi3m_2m3d	L	536.498	598.719	126.073	n	64	no or ambiguous	2n3ppi3m_2m3d_L_19	2n3ppi3m_2m3d_L_24	2n3ppi3m_2m3d_L_19
				2n3ppi3m_2m3d	L	484.127	609.204	127.044	n	64	no or ambiguous	2n3ppi3m_2m3d_L_20	2n3ppi3m_2m3d_L_20	2n3ppi3m_2m3d_L_20
				2n3ppi3m_2m3d	L	572.027	637.902	118.528	n	64	no or ambiguous	2n3ppi3m_2m3d_L_21	2n3ppi3m_2m3d_L_21	2n3ppi3m_2m3d_L_21
				2n3ppi3m_2m3d	L	564.421	616.557	121.542	n	64	no or ambiguous	2n3ppi3m_2m3d_L_29	2n3ppi3m_2m3d_L_29	2n3ppi3m_2m3d_L_29
				2n3ppi3m_2m3d	L	543.554	628.545	125.794	n	64	no or ambiguous	2n3ppi3m_2m3d_L_23	2n3ppi3m_2m3d_L_23	2n3ppi3m_2m3d_L_23
				2n3ppi3m_2m3d	L	530.731	591.689	128.174	n	64	no or ambiguous	2n3ppi3m_2m3d_L_24	2n3ppi3m_2m3d_L_24	2n3ppi3m_2m3d_L_24
				2n3ppi3m_2m3d	L	486.345	594.806	129.235	n	64	no or ambiguous	2n3ppi3m_2m3d_L_25	2n3ppi3m_2m3d_L_25	2n3ppi3m_2m3d_L_25
				2n3ppi3m_2m3d	L	509.662	605.652	129.082	n	64	no or ambiguous	2n3ppi3m_2m3d_L_26	2n3ppi3m_2m3d_L_26	2n3ppi3m_2m3d_L_26
				2n3ppi3m_2m3d	L	499.144	609.105	129.91	n	64	no or ambiguous	2n3ppi3m_2m3d_L_27	2n3ppi3m_2m3d_L_27	2n3ppi3m_2m3d_L_27
				2n3ppi3m_2m3d	L	474.671	622.507	129.407	n	64	no or ambiguous	2n3ppi3m_2m3d_L_28	2n3ppi3m_2m3d_L_28	2n3ppi3m_2m3d_L_28
				2n3ppi3m_2m3d	L	562.094	611.787	120.5	n	64	no or ambiguous	2n3ppi3m_2m3d_L_29	2n3ppi3m_2m3d_L_29	2n3ppi3m_2m3d_L_29
				2n3ppi3m_2m3d	L	568.212	781.697	99.1972	n	64	no or ambiguous	2n3ppi3m_2m3d_L_30	2n3ppi3m_2m3d_L_30	2n3ppi3m_2m3d_L_30
				2n3ppi3m_2m3d	L	563.076	796.642	100.378	n	64	no or ambiguous	2n3ppi3m_2m3d_L_31	2n3ppi3m_2m3d_L_31	2n3ppi3m_2m3d_L_31
				2n3ppi3m_2m3d	L	524.095	719.272	125.469	n	64	no or ambiguous	2n3ppi3m_2m3d_L_35	2n3ppi3m_2m3d_L_35	2n3ppi3m_2m3d_L_35
				2n3ppi3m_2m3d	L	535.633	720.322	122.782	n	64	no or ambiguous	2n3ppi3m_2m3d_L_36	2n3ppi3m_2m3d_L_36	2n3ppi3m_2m3d_L_33
				2n3ppi3m_2m3d	L	536.4	727.012	122.545	n	64	no or ambiguous	2n3ppi3m_2m3d_L_36	2n3ppi3m_2m3d_L_36	2n3ppi3m_2m3d_L_36
				2n3ppi3m_2m3d	L	521.589	715.811	125.5	n	64	no or ambiguous	2n3ppi3m_2m3d_L_35	2n3ppi3m_2m3d_L_35	2n3ppi3m_2m3d_L_35
				2n3ppi3m_2m3d	L	539.671	724.664	123.5	n	64	no or ambiguous	2n3ppi3m_2m3d_L_36	2n3ppi3m_2m3d_L_36	2n3ppi3m_2m3d_L_36
				2n3ppi3m_2m3d	L	530.656	710.165	123.5	n	64	no or ambiguous	2n3ppi3m_2m3d_L_50	2n3ppi3m_2m3d_L_50	2n3ppi3m_2m3d_L_50
				2n3ppi3m_2m3d	L	530.037	714.85	121.5	n	64	no or ambiguous	2n3ppi3m_2m3d_L_50	2n3ppi3m_2m3d_L_50	2n3ppi3m_2m3d_L_50
				2n3ppi3m_2m3d	L	511.684	581.738	127.93	n	64	no or ambiguous	2n3ppi3m_2m3d_L_39	2n3ppi3m_2m3d_L_39	2n3ppi3m_2m3d_L_39
				2n3ppi3m_2m3d	L	481.059	574.187	128.436	n	64	no or ambiguous	2n3ppi3m_2m3d_L_40	2n3ppi3m_2m3d_L_40	2n3ppi3m_2m3d_L_40
				2n3ppi3m_2m3d	L	531.075	513.126	120.923	n	64	no or ambiguous	2n3ppi3m_2m3d_L_41	2n3ppi3m_2m3d_L_41	2n3ppi3m_2m3d_L_41
				2n3ppi3m_2m3d	L	516.419	491.973	123.094	n	64	no or ambiguous	2n3ppi3m_2m3d_L_43	2n3ppi3m_2m3d_L_43	2n3ppi3m_2m3d_L_42
				2n3ppi3m_2m3d	L	510.685	488.088	124.853	n	64	no or ambiguous	2n3ppi3m_2m3d_L_43	2n3ppi3m_2m3d_L_43	2n3ppi3m_2m3d_L_43
				2n3ppi3m_2m3d	L	554.272	528.081	119.5	n	64	no or ambiguous	2n3ppi3m_2m3d_L_44	2n3ppi3m_2m3d_L_44	2n3ppi3m_2m3d_L_44
				2n3ppi3m_2m3d	L	531.635	529.456	122.504	n	64	no or ambiguous	2n3ppi3m_2m3d_L_45	2n3ppi3m_2m3d_L_45	2n3ppi3m_2m3d_L_45
				2n3ppi3m_2m3d	L	564.958	543.944	116.715	n	64	no or ambiguous	2n3ppi3m_2m3d_L_46	2n3ppi3m_2m3d_L_46	2n3ppi3m_2m3d_L_46
				2n3ppi3m_2m3d	L	528.722	616.635	127.34	n	64	no or ambiguous	2n3ppi3m_2m3d_L_47	2n3ppi3m_2m3d_L_47	2n3ppi3m_2m3d_L_47
				2n3ppi3m_2m3d	L	575.922	618.569	120.251	n	64	no or ambiguous	2n3ppi3m_2m3d_L_48	2n3ppi3m_2m3d_L_48	2n3ppi3m_2m3d_L_48
				2n3ppi3m_2m3d	L	517.246	707.96	125.739	n	64	no or ambiguous	2n3ppi3m_2m3d_L_49	2n3ppi3m_2m3d_L_49	2n3ppi3m_2m3d_L_49
				2n3ppi3m_2m3d	L	526.318	713.111	124.5	n	64	no or ambiguous	2n3ppi3m_2m3d_L_50	2n3ppi3m_2m3d_L_50	2n3ppi3m_2m3d_L_50
				2n3ppi3m_2m3d	R	691.191	471.439	126.409	RG	64	yes	2n3ppi3m_2m3d_R_1	2n3ppi3m_2m3d_R_1	2n3ppi3m_2m3d_R_1
				2n3ppi3m_2m3d	R	748.6	458.025	127.176	RG	64	yes	2n3ppi3m_2m3d_R_23	2n3ppi3m_2m3d_R_23	2n3ppi3m_2m3d_R_23
				2n3ppi3m_2m3d	R	685.519	463.718	126.259	NP	64	yes	2n3ppi3m_2m3d_R_11	2n3ppi3m_2m3d_R_13	2n3ppi3m_2m3d_R_11
				2n3ppi3m_2m3d	R	650.002	644.728	102.615	NP	64	yes	2n3ppi3m_2m3d_R_4	2n3ppi3m_2m3d_R_4	2n3ppi3m_2m3d_R_4
				2n3ppi3m_2m3d	R	766.64	460.687	127.067	NP	64	yes	2n3ppi3m_2m3d_R_5	2n3ppi3m_2m3d_R_5	2n3ppi3m_2m3d_R_5
				2n3ppi3m_2m3d	R	721.717	485.691	128.729	NP	64	yes	2n3ppi3m_2m3d_R_6	2n3ppi3m_2m3d_R_20	2n3ppi3m_2m3d_R_6
				2n3ppi3m_2m3d	R	743.885	462.975	127.5	NP	64	yes	2n3ppi3m_2m3d_R_23	2n3ppi3m_2m3d_R_23	2n3ppi3m_2m3d_R_23
				2n3ppi3m_2m3d	R	741.469	465.95	127.5	NP	64	yes	2n3ppi3m_2m3d_R_8	2n3ppi3m_2m3d_R_23	2n3ppi3m_2m3d_R_8
				2n3ppi3m_2m3d	R	692.795	749.854	120.5	NP	64	yes	2n3ppi3m_2m3d_R_27	2n3ppi3m_2m3d_R_34	2n3ppi3m_2m3d_R_27
				2n3ppi3m_2m3d	R	689.267	756.434	116.01	NP	64	yes	2n3ppi3m_2m3d_R_34	2n3ppi3m_2m3d_R_34	2n3ppi3m_2m3d_R_34
				2n3ppi3m_2m3d	R	679.363	463.766	117.122	n	64	yes	2n3ppi3m_2m3d_R_11	2n3ppi3m_2m3d_R_13	2n3ppi3m_2m3d_R_11
				2n3ppi3m_2m3d	R	661.005	467.163	119.24	n	64	yes	2n3ppi3m_2m3d_R_12	2n3ppi3m_2m3d_R_12	2n3ppi3m_2m3d_R_12
				2n3ppi3m_2m3d	R	674.786	457.961	120.749	n	64	yes	2n3ppi3m_2m3d_R_13	2n3ppi3m_2m3d_R_13	2n3ppi3m_2m3d_R_13
				2n3ppi3m_2m3d	R	677.549	481.111	121.665	n	64	yes	2n3ppi3m_2m3d_R_14	2n3ppi3m_2m3d_R_14	2n3ppi3m_2m3d_R_14
				2n3ppi3m_2m3d	R	737.717	456.266	121.489	n	64	yes	2n3ppi3m_2m3d_R_15	2n3ppi3m_2m3d_R_23	2n3ppi3m_2m3d_R_15
				2n3ppi3m_2m3d	R	691.445	457.081	123.868	n	64	yes	2n3ppi3m_2m3d_R_22	2n3ppi3m_2m3d_R_29	2n3ppi3m_2m3d_R_22
				2n3ppi3m_2m3d	R	707.135	465.172	123.591	n	64	yes	2n3ppi3m_2m3d_R_17	2n3ppi3m_2m3d_R_17	2n3ppi3m_2m3d_R_17
				2n3ppi3m_2m3d	R	688.144	501.995	123.65	n	64	yes	2n3ppi3m_2m3d_R_18	2n3ppi3m_2m3d_R_18	2n3ppi3m_2m3d_R_18
				2n3ppi3m_2m3d	R	731.437	466.014	124.795	n	64	yes	2n3ppi3m_2m3d_R_19	2n3ppi3m_2m3d_R_19	2n3ppi3m_2m3d_R_19
				2n3ppi3m_2m3d	R	720.832	493.527	128.367	n	64	yes	2n3ppi3m_2m3d_R_20	2n3ppi3m_2m3d_R_20	2n3ppi3m_2m3d_R_20
				2n3ppi3m_2m3d	R	686.45	447.658	121.064	n	64	yes	2n3ppi3m_2m3d_R_29	2n3ppi3m_2m3d_R_29	2n3ppi3m_2m3d_R_29
				2n3ppi3m_2m3d	R	692.974	460.456	124.739	n	64	yes	2n3ppi3m_2m3d_R_22	2n3ppi3m_2m3d_R_29	2n3ppi3m_2m3d_R_22
				2n3ppi3m_2m3d	R	747.534	461.872	126.518	n	64	yes	2n3ppi3m_2m3d_R_23	2n3ppi3m_2m3d_R_23	2n3ppi3m_2m3d_R_23
				2n3ppi3m_2m3d	R	710.301	511.187	128.322	n	64	yes	2n3ppi3m_2m3d_R_24	2n3ppi3m_2m3d_R_24	2n3ppi3m_2m3d_R_24
				2n3ppi3m_2m3d	R	648.135	482.062	117.165	n	64	yes	2n3ppi3m_2m3d_R_28	2n3ppi3m_2m3d_R_28	2n3ppi3m_2m3d_R_25
				2n3ppi3m_2m3d	R	674.714	757.896	115.5	n	64	yes	2n3ppi3m_2m3d_R_31	2n3ppi3m_2m3d_R_31	2n3ppi3m_2m3d_R_26
				2n3ppi3m_2m3d	R	695.993	754.414	117.5	n	64	yes	2n3ppi3m_2m3d_R_27	2n3ppi3m_2m3d_R_34	2n3ppi3m_2m3d_R_27
				2n3ppi3m_2m3d	R	650.139	475.643	119.233	n	64	yes	2n3ppi3m_2m3d_R_28	2n3ppi3m_2m3d_R_28	2n3ppi3m_2m3d_R_28
				2n3ppi3m_2m3d	R	682.362	451.609	121.5	n	64	yes	2n3ppi3m_2m3d_R_29	2n3ppi3m_2m3d_R_29	2n3ppi3m_2m3d_R_29
				2n3ppi3m_2m3d	R	668.253	652.706	118.472	n	64	yes	2n3ppi3m_2m3d_R_30	2n3ppi3m_2m3d_R_30	2n3ppi3m_2m3d_R_30
				2n3ppi3m_2m3d	R	681.139	757.281	115.481	n	64	yes	2n3ppi3m_2m3d_R_31	2n3ppi3m_2m3d_R_31	2n3ppi3m_2m3d_R_31
				2n3ppi3m_2m3d	R	753.627	637.124	130.806	n	64	yes	2n3ppi3m_2m3d_R_32	2n3ppi3m_2m3d_R_32	2n3ppi3m_2m3d_R_32
				2n3ppi3m_2m3d	R	687.851	750.546	118.5	n	64	yes	2n3ppi3m_2m3d_R_34	2n3ppi3m_2m3d_R_34	2n3ppi3m_2m3d_R_34
				2n3ppi3m_2m3d	R	685.603	754.061	115.334	n	64	yes	2n3ppi3m_2m3d_R_34	2n3ppi3m_2m3d_R_34	2n3ppi3m_2m3d_R_34
				3n3ppi3m_2m3d	L	618.303	480.63	118.328	RG	64	yes	3n3ppi3m_2m3d_L_1	3n3ppi3m_2m3d_L_1	3n3ppi3m_2m3d_L_1
				3n3ppi3m_2m3d	L	598.481	675.388	121.826	RG	64	yes	3n3ppi3m_2m3d_L_2	3n3ppi3m_2m3d_L_2	3n3ppi3m_2m3d_L_2
				3n3ppi3m_2m3d	L	799.538	692.134	132.5	RG	64	yes	3n3ppi3m_2m3d_L_25	3n3ppi3m_2m3d_L_25	3n3ppi3m_2m3d_L_6
				3n3ppi3m_2m3d	L	593.269	648.8	116.729	NP	64	yes	3n3ppi3m_2m3d_L_8	3n3ppi3m_2m3d_L_46	3n3ppi3m_2m3d_L_4
				3n3ppi3m_2m3d	L	590.699	630.257	120.776	NP	64	yes	3n3ppi3m_2m3d_L_47	3n3ppi3m_2m3d_L_47	3n3ppi3m_2m3d_L_47
				3n3ppi3m_2m3d	L	798.234	694.603	131.5	NP	64	yes	3n3ppi3m_2m3d_L_25	3n3ppi3m_2m3d_L_25	3n3ppi3m_2m3d_L_6
				3n3ppi3m_2m3d	L	588.213	663.343	107.73	n	64	yes	3n3ppi3m_2m3d_L_7	3n3ppi3m_2m3d_L_7	3n3ppi3m_2m3d_L_7
				3n3ppi3m_2m3d	L	588.597	654.661	113.391	n	64	yes	3n3ppi3m_2m3d_L_8	3n3ppi3m_2m3d_L_46	3n3ppi3m_2m3d_L_8
				3n3ppi3m_2m3d	L	729.497	655.517	132.657	n	64	yes	3n3ppi3m_2m3d_L_9	3n3ppi3m_2m3d_L_30	3n3ppi3m_2m3d_L_9
				3n3ppi3m_2m3d	L	730.248	649.411	133.605	n	64	yes	3n3ppi3m_2m3d_L_30	3n3ppi3m_2m3d_L_30	3n3ppi3m_2m3d_L_30
				3n3ppi3m_2m3d	L	761.458	646.246	131.802	n	64	yes	3n3ppi3m_2m3d_L_11	3n3ppi3m_2m3d_L_11	3n3ppi3m_2m3d_L_11
				3n3ppi3m_2m3d	L	740.884	701.364	129.325	n	64	yes	3n3ppi3m_2m3d_L_12	3n3ppi3m_2m3d_L_12	3n3ppi3m_2m3d_L_12
				3n3ppi3m_2m3d	L	674.491	610.104	132.645	n	64	yes	3n3ppi3m_2m3d_L_13	3n3ppi3m_2m3d_L_13	3n3ppi3m_2m3d_L_13
				3n3ppi3m_2m3d	L	706.228	657.841	134.091	n	64	yes	3n3ppi3m_2m3d_L_14	3n3ppi3m_2m3d_L_14	3n3ppi3m_2m3d_L_14
				3n3ppi3m_2m3d	L	592.676	631.344	108.18	n	64	yes	3n3ppi3m_2m3d_L_47	3n3ppi3m_2m3d_L_47	3n3ppi3m_2m3d_L_47
				3n3ppi3m_2m3d	L	597.469	628.672	114.301	n	64	yes	3n3ppi3m_2m3d_L_47	3n3ppi3m_2m3d_L_47	3n3ppi3m_2m3d_L_47
				3n3ppi3m_2m3d	L	704.484	547.545	128.934	n	64	yes	3n3ppi3m_2m3d_L_17	3n3ppi3m_2m3d_L_17	3n3ppi3m_2m3d_L_17
				3n3ppi3m_2m3d	L	706.951	557.629	129.867	n	64	yes	3n3ppi3m_2m3d_L_22	3n3ppi3m_2m3d_L_22	3n3ppi3m_2m3d_L_18
				3n3ppi3m_2m3d	L	707.845	564.229	130.403	n	64	yes	3n3ppi3m_2m3d_L_22	3n3ppi3m_2m3d_L_22	3n3ppi3m_2m3d_L_22
				3n3ppi3m_2m3d	L	714.063	573.278	132.212	n	64	yes	3n3ppi3m_2m3d_L_20	3n3ppi3m_2m3d_L_20	3n3ppi3m_2m3d_L_20
				3n3ppi3m_2m3d	L	712.075	562.815	129.5	n	64	yes	3n3ppi3m_2m3d_L_22	3n3ppi3m_2m3d_L_22	3n3ppi3m_2m3d_L_22
				3n3ppi3m_2m3d	L	712.675	566.091	130.5	n	64	yes	3n3ppi3m_2m3d_L_22	3n3ppi3m_2m3d_L_22	3n3ppi3m_2m3d_L_22
				3n3ppi3m_2m3d	L	740.308	639.321	134.5	n	64	yes	3n3ppi3m_2m3d_L_23	3n3ppi3m_2m3d_L_23	3n3ppi3m_2m3d_L_23
				3n3ppi3m_2m3d	L	743.617	674.635	133.536	n	64	yes	3n3ppi3m_2m3d_L_24	3n3ppi3m_2m3d_L_24	3n3ppi3m_2m3d_L_24
				3n3ppi3m_2m3d	L	797.797	701.73	129.808	n	64	yes	3n3ppi3m_2m3d_L_25	3n3ppi3m_2m3d_L_25	3n3ppi3m_2m3d_L_25
				3n3ppi3m_2m3d	L	703.099	668.937	134.637	n	64	yes	3n3ppi3m_2m3d_L_27	3n3ppi3m_2m3d_L_27	3n3ppi3m_2m3d_L_26
				3n3ppi3m_2m3d	L	710.469	674.184	134.733	n	64	yes	3n3ppi3m_2m3d_L_27	3n3ppi3m_2m3d_L_27	3n3ppi3m_2m3d_L_27
				3n3ppi3m_2m3d	L	690.204	672.291	135.25	n	64	yes	3n3ppi3m_2m3d_L_28	3n3ppi3m_2m3d_L_28	3n3ppi3m_2m3d_L_28
				3n3ppi3m_2m3d	L	736.189	646.39	133.986	n	64	yes	3n3ppi3m_2m3d_L_30	3n3ppi3m_2m3d_L_30	3n3ppi3m_2m3d_L_30
				3n3ppi3m_2m3d	L	732.3	645.25	134.5	n	64	yes	3n3ppi3m_2m3d_L_30	3n3ppi3m_2m3d_L_30	3n3ppi3m_2m3d_L_30
				3n3ppi3m_2m3d	L	678.907	651.154	134.447	n	64	yes	3n3ppi3m_2m3d_L_34	3n3ppi3m_2m3d_L_34	3n3ppi3m_2m3d_L_34
				3n3ppi3m_2m3d	L	674.81	653.237	134.481	n	64	yes	3n3ppi3m_2m3d_L_34	3n3ppi3m_2m3d_L_34	3n3ppi3m_2m3d_L_34
				3n3ppi3m_2m3d	L	684.056	649.061	134.5	n	64	yes	3n3ppi3m_2m3d_L_34	3n3ppi3m_2m3d_L_34	3n3ppi3m_2m3d_L_33
				3n3ppi3m_2m3d	L	682.273	656.814	134.5	n	64	yes	3n3ppi3m_2m3d_L_34	3n3ppi3m_2m3d_L_34	3n3ppi3m_2m3d_L_34
				3n3ppi3m_2m3d	L	705.145	628.758	133.302	n	64	yes	3n3ppi3m_2m3d_L_37	3n3ppi3m_2m3d_L_37	3n3ppi3m_2m3d_L_37
				3n3ppi3m_2m3d	L	688.03	638.267	133.686	n	64	yes	3n3ppi3m_2m3d_L_44	3n3ppi3m_2m3d_L_44	3n3ppi3m_2m3d_L_44
				3n3ppi3m_2m3d	L	698.526	630.407	132.5	n	64	yes	3n3ppi3m_2m3d_L_37	3n3ppi3m_2m3d_L_37	3n3ppi3m_2m3d_L_37
				3n3ppi3m_2m3d	L	687.387	633.641	132.5	n	64	yes	3n3ppi3m_2m3d_L_44	3n3ppi3m_2m3d_L_44	3n3ppi3m_2m3d_L_44
				3n3ppi3m_2m3d	L	677.917	625.099	134.5	n	64	yes	3n3ppi3m_2m3d_L_43	3n3ppi3m_2m3d_L_43	3n3ppi3m_2m3d_L_43
				3n3ppi3m_2m3d	L	691.783	620.255	134.5	n	64	yes	3n3ppi3m_2m3d_L_40	3n3ppi3m_2m3d_L_40	3n3ppi3m_2m3d_L_40
				3n3ppi3m_2m3d	L	685.572	622.997	133.5	n	64	yes	3n3ppi3m_2m3d_L_43	3n3ppi3m_2m3d_L_43	3n3ppi3m_2m3d_L_43
				3n3ppi3m_2m3d	L	682.176	625.459	133.5	n	64	yes	3n3ppi3m_2m3d_L_43	3n3ppi3m_2m3d_L_43	3n3ppi3m_2m3d_L_43
				3n3ppi3m_2m3d	L	681.268	629.881	132.5	n	64	yes	3n3ppi3m_2m3d_L_43	3n3ppi3m_2m3d_L_43	3n3ppi3m_2m3d_L_43
				3n3ppi3m_2m3d	L	682.834	635.297	133.5	n	64	yes	3n3ppi3m_2m3d_L_44	3n3ppi3m_2m3d_L_44	3n3ppi3m_2m3d_L_44
				3n3ppi3m_2m3d	L	615.236	506.387	117.117	n	64	yes	3n3ppi3m_2m3d_L_45	3n3ppi3m_2m3d_L_45	3n3ppi3m_2m3d_L_45
				3n3ppi3m_2m3d	L	586.056	642.299	112.194	n	64	yes	3n3ppi3m_2m3d_L_46	3n3ppi3m_2m3d_L_46	3n3ppi3m_2m3d_L_46
				3n3ppi3m_2m3d	L	598.12	633.27	123.545	n	64	yes	3n3ppi3m_2m3d_L_47	3n3ppi3m_2m3d_L_47	3n3ppi3m_2m3d_L_47
				3n3ppi3m_2m3d	L	682.731	476.345	129.013	n	64	yes	3n3ppi3m_2m3d_L_48	3n3ppi3m_2m3d_L_48	3n3ppi3m_2m3d_L_48
				3n3ppi3m_2m3d	R	546.632	506.837	118.392	RG	64	yes	3n3ppi3m_2m3d_R_39	3n3ppi3m_2m3d_R_39	3n3ppi3m_2m3d_R_1
				3n3ppi3m_2m3d	R	567.557	636.863	114.935	RG	64	yes	3n3ppi3m_2m3d_R_2	3n3ppi3m_2m3d_R_2	3n3ppi3m_2m3d_R_2
				3n3ppi3m_2m3d	R	554.156	692.437	118.671	RG	64	yes	3n3ppi3m_2m3d_R_3	3n3ppi3m_2m3d_R_3	3n3ppi3m_2m3d_R_3
				3n3ppi3m_2m3d	R	481.825	701.446	136.699	RG	64	yes	3n3ppi3m_2m3d_R_4	3n3ppi3m_2m3d_R_4	3n3ppi3m_2m3d_R_4
				3n3ppi3m_2m3d	R	566.422	578.93	104.5	RG	64	yes	3n3ppi3m_2m3d_R_29	3n3ppi3m_2m3d_R_29	3n3ppi3m_2m3d_R_6
				3n3ppi3m_2m3d	R	566.235	584.675	104.5	RG	64	yes	3n3ppi3m_2m3d_R_29	3n3ppi3m_2m3d_R_29	3n3ppi3m_2m3d_R_6
				3n3ppi3m_2m3d	R	532.749	504.832	127.5	RG	64	yes	3n3ppi3m_2m3d_R_54	3n3ppi3m_2m3d_R_54	3n3ppi3m_2m3d_R_54
				3n3ppi3m_2m3d	R	549.353	496.015	113.453	NP	64	yes	3n3ppi3m_2m3d_R_37	3n3ppi3m_2m3d_R_37	3n3ppi3m_2m3d_R_8
				3n3ppi3m_2m3d	R	500.038	607.682	136.5	NP	64	yes	3n3ppi3m_2m3d_R_55	3n3ppi3m_2m3d_R_55	3n3ppi3m_2m3d_R_9
				3n3ppi3m_2m3d	R	462.895	576.331	140.5	NP	64	yes	3n3ppi3m_2m3d_R_52	3n3ppi3m_2m3d_R_52	3n3ppi3m_2m3d_R_52
				3n3ppi3m_2m3d	R	464.895	581.072	140.5	NP	64	yes	3n3ppi3m_2m3d_R_52	3n3ppi3m_2m3d_R_52	3n3ppi3m_2m3d_R_11
				3n3ppi3m_2m3d	R	519.121	629.556	125.48	n	64	yes	3n3ppi3m_2m3d_R_12	3n3ppi3m_2m3d_R_12	3n3ppi3m_2m3d_R_12
				3n3ppi3m_2m3d	R	505.545	598.044	133.097	n	64	yes	3n3ppi3m_2m3d_R_56	3n3ppi3m_2m3d_R_56	3n3ppi3m_2m3d_R_56
				3n3ppi3m_2m3d	R	408.718	680.757	134.311	n	64	yes	3n3ppi3m_2m3d_R_14	3n3ppi3m_2m3d_R_14	3n3ppi3m_2m3d_R_14
				3n3ppi3m_2m3d	R	492.882	627.519	130.769	n	64	yes	3n3ppi3m_2m3d_R_17	3n3ppi3m_2m3d_R_17	3n3ppi3m_2m3d_R_15
				3n3ppi3m_2m3d	R	501.701	648.033	130.047	n	64	yes	3n3ppi3m_2m3d_R_16	3n3ppi3m_2m3d_R_16	3n3ppi3m_2m3d_R_16
				3n3ppi3m_2m3d	R	497.362	636.777	131.522	n	64	yes	3n3ppi3m_2m3d_R_17	3n3ppi3m_2m3d_R_17	3n3ppi3m_2m3d_R_17
				3n3ppi3m_2m3d	R	470.202	726.675	128.556	n	64	yes	3n3ppi3m_2m3d_R_40	3n3ppi3m_2m3d_R_40	3n3ppi3m_2m3d_R_40
				3n3ppi3m_2m3d	R	375.718	672.811	127.5	n	64	yes	3n3ppi3m_2m3d_R_19	3n3ppi3m_2m3d_R_19	3n3ppi3m_2m3d_R_19
				3n3ppi3m_2m3d	R	549.786	567.36	111.952	n	64	yes	3n3ppi3m_2m3d_R_42	3n3ppi3m_2m3d_R_42	3n3ppi3m_2m3d_R_41
				3n3ppi3m_2m3d	R	539.072	575.34	116.647	n	64	yes	3n3ppi3m_2m3d_R_42	3n3ppi3m_2m3d_R_42	3n3ppi3m_2m3d_R_42
				3n3ppi3m_2m3d	R	533.143	583.088	119.958	n	64	yes	3n3ppi3m_2m3d_R_31	3n3ppi3m_2m3d_R_31	3n3ppi3m_2m3d_R_31
				3n3ppi3m_2m3d	R	466.944	545.856	134.388	n	64	yes	3n3ppi3m_2m3d_R_23	3n3ppi3m_2m3d_R_23	3n3ppi3m_2m3d_R_23
				3n3ppi3m_2m3d	R	459.915	572.932	138.667	n	64	yes	3n3ppi3m_2m3d_R_52	3n3ppi3m_2m3d_R_52	3n3ppi3m_2m3d_R_52
				3n3ppi3m_2m3d	R	542.24	585.884	119.5	n	64	yes	3n3ppi3m_2m3d_R_31	3n3ppi3m_2m3d_R_31	3n3ppi3m_2m3d_R_30
				3n3ppi3m_2m3d	R	555.648	587.804	101.5	n	64	yes	3n3ppi3m_2m3d_R_29	3n3ppi3m_2m3d_R_29	3n3ppi3m_2m3d_R_28
				3n3ppi3m_2m3d	R	559.131	584.067	99.5	n	64	yes	3n3ppi3m_2m3d_R_29	3n3ppi3m_2m3d_R_29	3n3ppi3m_2m3d_R_28
				3n3ppi3m_2m3d	R	555.647	582.443	101.5	n	64	yes	3n3ppi3m_2m3d_R_29	3n3ppi3m_2m3d_R_29	3n3ppi3m_2m3d_R_28
				3n3ppi3m_2m3d	R	559.567	578.567	100.5	n	64	yes	3n3ppi3m_2m3d_R_29	3n3ppi3m_2m3d_R_29	3n3ppi3m_2m3d_R_29
				3n3ppi3m_2m3d	R	542.293	581.795	120.5	n	64	yes	3n3ppi3m_2m3d_R_31	3n3ppi3m_2m3d_R_31	3n3ppi3m_2m3d_R_30
				3n3ppi3m_2m3d	R	534.236	580.541	119.5	n	64	yes	3n3ppi3m_2m3d_R_31	3n3ppi3m_2m3d_R_31	3n3ppi3m_2m3d_R_31
				3n3ppi3m_2m3d	R	545.203	573.388	115.5	n	64	yes	3n3ppi3m_2m3d_R_42	3n3ppi3m_2m3d_R_42	3n3ppi3m_2m3d_R_42
				3n3ppi3m_2m3d	R	544.065	571.483	117.5	n	64	yes	3n3ppi3m_2m3d_R_42	3n3ppi3m_2m3d_R_42	3n3ppi3m_2m3d_R_42
				3n3ppi3m_2m3d	R	464.012	570.526	139.5	n	64	yes	3n3ppi3m_2m3d_R_52	3n3ppi3m_2m3d_R_52	3n3ppi3m_2m3d_R_52
				3n3ppi3m_2m3d	R	463.82	573.867	137.5	n	64	yes	3n3ppi3m_2m3d_R_52	3n3ppi3m_2m3d_R_52	3n3ppi3m_2m3d_R_52
				3n3ppi3m_2m3d	R	459.115	579.363	138.5	n	64	yes	3n3ppi3m_2m3d_R_52	3n3ppi3m_2m3d_R_52	3n3ppi3m_2m3d_R_50
				3n3ppi3m_2m3d	R	540.758	498.754	111.688	n	64	yes	3n3ppi3m_2m3d_R_37	3n3ppi3m_2m3d_R_37	3n3ppi3m_2m3d_R_37
				3n3ppi3m_2m3d	R	544.783	516.936	112.776	n	64	yes	3n3ppi3m_2m3d_R_39	3n3ppi3m_2m3d_R_39	3n3ppi3m_2m3d_R_38
				3n3ppi3m_2m3d	R	541.408	510.381	115.677	n	64	yes	3n3ppi3m_2m3d_R_39	3n3ppi3m_2m3d_R_39	3n3ppi3m_2m3d_R_39
				3n3ppi3m_2m3d	R	468.947	727.369	133.297	n	64	yes	3n3ppi3m_2m3d_R_40	3n3ppi3m_2m3d_R_40	3n3ppi3m_2m3d_R_40
				3n3ppi3m_2m3d	R	545.559	567.413	117.5	n	64	yes	3n3ppi3m_2m3d_R_42	3n3ppi3m_2m3d_R_42	3n3ppi3m_2m3d_R_41
				3n3ppi3m_2m3d	R	539.689	571.771	117.5	n	64	yes	3n3ppi3m_2m3d_R_42	3n3ppi3m_2m3d_R_42	3n3ppi3m_2m3d_R_42
				3n3ppi3m_2m3d	R	570.053	697.634	105.095	n	64	yes	3n3ppi3m_2m3d_R_43	3n3ppi3m_2m3d_R_43	3n3ppi3m_2m3d_R_43
				3n3ppi3m_2m3d	R	509.114	608.184	132.868	n	64	yes	3n3ppi3m_2m3d_R_55	3n3ppi3m_2m3d_R_55	3n3ppi3m_2m3d_R_44
				3n3ppi3m_2m3d	R	505.667	619.542	134.883	n	64	yes	3n3ppi3m_2m3d_R_55	3n3ppi3m_2m3d_R_55	3n3ppi3m_2m3d_R_55
				3n3ppi3m_2m3d	R	498.366	618.267	135.738	n	64	yes	3n3ppi3m_2m3d_R_55	3n3ppi3m_2m3d_R_55	3n3ppi3m_2m3d_R_55
				3n3ppi3m_2m3d	R	447.018	580.894	138.187	n	64	yes	3n3ppi3m_2m3d_R_47	3n3ppi3m_2m3d_R_47	3n3ppi3m_2m3d_R_47
				3n3ppi3m_2m3d	R	453.063	577.47	138.5	n	64	yes	3n3ppi3m_2m3d_R_52	3n3ppi3m_2m3d_R_52	3n3ppi3m_2m3d_R_50
				3n3ppi3m_2m3d	R	453.391	581.277	138.5	n	64	yes	3n3ppi3m_2m3d_R_52	3n3ppi3m_2m3d_R_52	3n3ppi3m_2m3d_R_50
				3n3ppi3m_2m3d	R	456.795	575.245	138.5	n	64	yes	3n3ppi3m_2m3d_R_52	3n3ppi3m_2m3d_R_52	3n3ppi3m_2m3d_R_50
				3n3ppi3m_2m3d	R	456.974	570.738	138.5	n	64	yes	3n3ppi3m_2m3d_R_52	3n3ppi3m_2m3d_R_52	3n3ppi3m_2m3d_R_52
				3n3ppi3m_2m3d	R	459.556	569.117	139.5	n	64	yes	3n3ppi3m_2m3d_R_52	3n3ppi3m_2m3d_R_52	3n3ppi3m_2m3d_R_52
				3n3ppi3m_2m3d	R	567.545	406.558	103.029	n	64	yes	3n3ppi3m_2m3d_R_53	3n3ppi3m_2m3d_R_53	3n3ppi3m_2m3d_R_53
				3n3ppi3m_2m3d	R	531.181	500.14	126.5	n	64	yes	3n3ppi3m_2m3d_R_54	3n3ppi3m_2m3d_R_54	3n3ppi3m_2m3d_R_54
				3n3ppi3m_2m3d	R	502.776	615.307	135.5	n	64	yes	3n3ppi3m_2m3d_R_55	3n3ppi3m_2m3d_R_55	3n3ppi3m_2m3d_R_55
				3n3ppi3m_2m3d	R	510.562	598.267	135.5	n	64	yes	3n3ppi3m_2m3d_R_56	3n3ppi3m_2m3d_R_56	3n3ppi3m_2m3d_R_56
				1n3ppi3m_3m	R	897.576	579.119	122.686	RG	91	yes	1n3ppi3m_3m_R_11	1n3ppi3m_3m_R_11	1n3ppi3m_3m_R_11
				1n3ppi3m_3m	R	886.977	593.636	131.726	NP	91	yes	1n3ppi3m_3m_R_66	1n3ppi3m_3m_R_66	1n3ppi3m_3m_R_14
				1n3ppi3m_3m	R	883.847	590.21	132.5	NP	91	yes	1n3ppi3m_3m_R_66	1n3ppi3m_3m_R_66	1n3ppi3m_3m_R_14
				1n3ppi3m_3m	R	718.584	728.697	144.5	NP	91	yes	1n3ppi3m_3m_R_51	1n3ppi3m_3m_R_51	1n3ppi3m_3m_R_26
				1n3ppi3m_3m	R	709.376	725.9	144.5	NP	91	yes	1n3ppi3m_3m_R_49	1n3ppi3m_3m_R_63	1n3ppi3m_3m_R_43
				1n3ppi3m_3m	R	719.665	732.022	144.5	NP	91	yes	1n3ppi3m_3m_R_51	1n3ppi3m_3m_R_51	1n3ppi3m_3m_R_51
				1n3ppi3m_3m	R	711.134	722.988	144.5	NP	91	yes	1n3ppi3m_3m_R_49	1n3ppi3m_3m_R_63	1n3ppi3m_3m_R_43
				1n3ppi3m_3m	R	902.596	597.063	120.245	n	91	yes	1n3ppi3m_3m_R_8	1n3ppi3m_3m_R_8	1n3ppi3m_3m_R_8
				1n3ppi3m_3m	R	880.465	564.139	121.179	n	91	yes	1n3ppi3m_3m_R_58	1n3ppi3m_3m_R_58	1n3ppi3m_3m_R_58
				1n3ppi3m_3m	R	864.703	555.49	122.614	n	91	yes	1n3ppi3m_3m_R_60	1n3ppi3m_3m_R_60	1n3ppi3m_3m_R_60
				1n3ppi3m_3m	R	898.32	582.632	123.126	n	91	yes	1n3ppi3m_3m_R_11	1n3ppi3m_3m_R_11	1n3ppi3m_3m_R_11
				1n3ppi3m_3m	R	870.439	575.093	125.995	n	91	yes	1n3ppi3m_3m_R_68	1n3ppi3m_3m_R_68	1n3ppi3m_3m_R_68
				1n3ppi3m_3m	R	854.208	561.683	126.06	n	91	yes	1n3ppi3m_3m_R_13	1n3ppi3m_3m_R_13	1n3ppi3m_3m_R_13
				1n3ppi3m_3m	R	881.872	590.935	127.235	n	91	yes	1n3ppi3m_3m_R_66	1n3ppi3m_3m_R_66	1n3ppi3m_3m_R_14
				1n3ppi3m_3m	R	853.227	575.729	131.062	n	91	yes	1n3ppi3m_3m_R_16	1n3ppi3m_3m_R_16	1n3ppi3m_3m_R_16
				1n3ppi3m_3m	R	853.671	579.532	131.054	n	91	yes	1n3ppi3m_3m_R_16	1n3ppi3m_3m_R_16	1n3ppi3m_3m_R_16
				1n3ppi3m_3m	R	681.598	678.697	138.486	n	91	yes	1n3ppi3m_3m_R_53	1n3ppi3m_3m_R_53	1n3ppi3m_3m_R_17
				1n3ppi3m_3m	R	754.115	657.991	137.279	n	91	yes	1n3ppi3m_3m_R_18	1n3ppi3m_3m_R_19	1n3ppi3m_3m_R_18
				1n3ppi3m_3m	R	758.339	648.324	139.434	n	91	yes	1n3ppi3m_3m_R_19	1n3ppi3m_3m_R_19	1n3ppi3m_3m_R_19
				1n3ppi3m_3m	R	747.683	711.629	136.476	n	91	yes	1n3ppi3m_3m_R_21	1n3ppi3m_3m_R_21	1n3ppi3m_3m_R_20
				1n3ppi3m_3m	R	749.986	718.377	139.926	n	91	yes	1n3ppi3m_3m_R_21	1n3ppi3m_3m_R_21	1n3ppi3m_3m_R_21
				1n3ppi3m_3m	R	702.061	727.182	139.541	n	91	yes	1n3ppi3m_3m_R_49	1n3ppi3m_3m_R_63	1n3ppi3m_3m_R_49
				1n3ppi3m_3m	R	703.691	735.468	139.18	n	91	yes	1n3ppi3m_3m_R_69	1n3ppi3m_3m_R_69	1n3ppi3m_3m_R_64
				1n3ppi3m_3m	R	706.32	715.088	140.118	n	91	yes	1n3ppi3m_3m_R_63	1n3ppi3m_3m_R_63	1n3ppi3m_3m_R_24
				1n3ppi3m_3m	R	699.775	725.86	140.251	n	91	yes	1n3ppi3m_3m_R_49	1n3ppi3m_3m_R_63	1n3ppi3m_3m_R_49
				1n3ppi3m_3m	R	722.202	726.098	140.056	n	91	yes	1n3ppi3m_3m_R_51	1n3ppi3m_3m_R_51	1n3ppi3m_3m_R_26
				1n3ppi3m_3m	R	723.559	733.702	140.272	n	91	yes	1n3ppi3m_3m_R_51	1n3ppi3m_3m_R_51	1n3ppi3m_3m_R_51
				1n3ppi3m_3m	R	719.35	738.222	140.39	n	91	yes	1n3ppi3m_3m_R_51	1n3ppi3m_3m_R_51	1n3ppi3m_3m_R_51
				1n3ppi3m_3m	R	716.846	697.061	141.828	n	91	yes	1n3ppi3m_3m_R_29	1n3ppi3m_3m_R_29	1n3ppi3m_3m_R_29
				1n3ppi3m_3m	R	711.899	738.529	141.83	n	91	yes	1n3ppi3m_3m_R_69	1n3ppi3m_3m_R_69	1n3ppi3m_3m_R_46
				1n3ppi3m_3m	R	714.828	744.292	141.502	n	91	yes	1n3ppi3m_3m_R_31	1n3ppi3m_3m_R_31	1n3ppi3m_3m_R_31
				1n3ppi3m_3m	R	706.191	706.15	142.786	n	91	yes	1n3ppi3m_3m_R_32	1n3ppi3m_3m_R_32	1n3ppi3m_3m_R_32
				1n3ppi3m_3m	R	701.35	724.692	142.435	n	91	yes	1n3ppi3m_3m_R_49	1n3ppi3m_3m_R_63	1n3ppi3m_3m_R_49
				1n3ppi3m_3m	R	703.422	726.736	142.866	n	91	yes	1n3ppi3m_3m_R_49	1n3ppi3m_3m_R_63	1n3ppi3m_3m_R_49
				1n3ppi3m_3m	R	700.786	686.602	143.855	n	91	yes	1n3ppi3m_3m_R_35	1n3ppi3m_3m_R_35	1n3ppi3m_3m_R_35
				1n3ppi3m_3m	R	703.883	720.327	143.157	n	91	yes	1n3ppi3m_3m_R_49	1n3ppi3m_3m_R_63	1n3ppi3m_3m_R_49
				1n3ppi3m_3m	R	759.623	722.752	139.057	n	91	yes	1n3ppi3m_3m_R_37	1n3ppi3m_3m_R_37	1n3ppi3m_3m_R_37
				1n3ppi3m_3m	R	713.087	735.898	141.5	n	91	yes	1n3ppi3m_3m_R_69	1n3ppi3m_3m_R_69	1n3ppi3m_3m_R_46
				1n3ppi3m_3m	R	701.563	734.977	140.5	n	91	yes	1n3ppi3m_3m_R_69	1n3ppi3m_3m_R_69	1n3ppi3m_3m_R_64
				1n3ppi3m_3m	R	707.479	738.264	141.5	n	91	yes	1n3ppi3m_3m_R_69	1n3ppi3m_3m_R_69	1n3ppi3m_3m_R_69
				1n3ppi3m_3m	R	707.567	734.398	140.5	n	91	yes	1n3ppi3m_3m_R_69	1n3ppi3m_3m_R_69	1n3ppi3m_3m_R_46
				1n3ppi3m_3m	R	706.679	732.003	141.5	n	91	yes	1n3ppi3m_3m_R_69	1n3ppi3m_3m_R_69	1n3ppi3m_3m_R_46
				1n3ppi3m_3m	R	706.829	728.561	141.234	n	91	yes	1n3ppi3m_3m_R_49	1n3ppi3m_3m_R_63	1n3ppi3m_3m_R_43
				1n3ppi3m_3m	R	709.321	732.939	143.5	n	91	yes	1n3ppi3m_3m_R_69	1n3ppi3m_3m_R_69	1n3ppi3m_3m_R_46
				1n3ppi3m_3m	R	710.494	734.098	143.5	n	91	yes	1n3ppi3m_3m_R_69	1n3ppi3m_3m_R_69	1n3ppi3m_3m_R_46
				1n3ppi3m_3m	R	708.493	736.109	143.5	n	91	yes	1n3ppi3m_3m_R_69	1n3ppi3m_3m_R_69	1n3ppi3m_3m_R_46
				1n3ppi3m_3m	R	702.852	730.928	141.5	n	91	yes	1n3ppi3m_3m_R_69	1n3ppi3m_3m_R_69	1n3ppi3m_3m_R_64
				1n3ppi3m_3m	R	700.271	730.661	139.5	n	91	yes	1n3ppi3m_3m_R_69	1n3ppi3m_3m_R_69	1n3ppi3m_3m_R_64
				1n3ppi3m_3m	R	701.147	721.808	142.5	n	91	yes	1n3ppi3m_3m_R_49	1n3ppi3m_3m_R_63	1n3ppi3m_3m_R_49
				1n3ppi3m_3m	R	722.696	736.346	140.5	n	91	yes	1n3ppi3m_3m_R_51	1n3ppi3m_3m_R_51	1n3ppi3m_3m_R_51
				1n3ppi3m_3m	R	719.583	733.773	139.5	n	91	yes	1n3ppi3m_3m_R_51	1n3ppi3m_3m_R_51	1n3ppi3m_3m_R_51
				1n3ppi3m_3m	R	706.713	741.628	141.5	n	91	yes	1n3ppi3m_3m_R_69	1n3ppi3m_3m_R_69	1n3ppi3m_3m_R_69
				1n3ppi3m_3m	R	685.036	672.105	143.5	n	91	yes	1n3ppi3m_3m_R_53	1n3ppi3m_3m_R_53	1n3ppi3m_3m_R_53
				1n3ppi3m_3m	R	749.287	668.208	138.5	n	91	yes	1n3ppi3m_3m_R_54	1n3ppi3m_3m_R_54	1n3ppi3m_3m_R_54
				1n3ppi3m_3m	R	765.803	675.219	139.5	n	91	yes	1n3ppi3m_3m_R_56	1n3ppi3m_3m_R_56	1n3ppi3m_3m_R_55
				1n3ppi3m_3m	R	764.368	681.669	139.5	n	91	yes	1n3ppi3m_3m_R_56	1n3ppi3m_3m_R_56	1n3ppi3m_3m_R_56
				1n3ppi3m_3m	R	879.192	566.517	126.613	n	91	yes	1n3ppi3m_3m_R_58	1n3ppi3m_3m_R_58	1n3ppi3m_3m_R_58
				1n3ppi3m_3m	R	879.785	560.711	120.636	n	91	yes	1n3ppi3m_3m_R_58	1n3ppi3m_3m_R_58	1n3ppi3m_3m_R_58
				1n3ppi3m_3m	R	869.704	557.989	120.661	n	91	yes	1n3ppi3m_3m_R_60	1n3ppi3m_3m_R_60	1n3ppi3m_3m_R_60
				1n3ppi3m_3m	R	870.109	560.728	123.003	n	91	yes	1n3ppi3m_3m_R_60	1n3ppi3m_3m_R_60	1n3ppi3m_3m_R_60
				1n3ppi3m_3m	R	871.64	578.762	126.5	n	91	yes	1n3ppi3m_3m_R_68	1n3ppi3m_3m_R_68	1n3ppi3m_3m_R_68
				1n3ppi3m_3m	R	883.187	585.443	131.5	n	91	yes	1n3ppi3m_3m_R_66	1n3ppi3m_3m_R_66	1n3ppi3m_3m_R_66
				1n3ppi3m_3m	R	711.916	719.198	142.5	n	91	yes	1n3ppi3m_3m_R_63	1n3ppi3m_3m_R_63	1n3ppi3m_3m_R_63
				1n3ppi3m_3m	R	704.976	733.874	141.5	n	91	yes	1n3ppi3m_3m_R_69	1n3ppi3m_3m_R_69	1n3ppi3m_3m_R_64
				1n3ppi3m_3m	R	876.165	577.256	131.646	n	91	yes	1n3ppi3m_3m_R_68	1n3ppi3m_3m_R_68	1n3ppi3m_3m_R_68
				1n3ppi3m_3m	R	879.281	583.921	131.5	n	91	yes	1n3ppi3m_3m_R_66	1n3ppi3m_3m_R_66	1n3ppi3m_3m_R_66
				1n3ppi3m_3m	R	875.947	573.497	130.5	n	91	yes	1n3ppi3m_3m_R_68	1n3ppi3m_3m_R_68	1n3ppi3m_3m_R_68
				1n3ppi3m_3m	R	876.288	580.3	132.5	n	91	yes	1n3ppi3m_3m_R_68	1n3ppi3m_3m_R_68	1n3ppi3m_3m_R_68
				1n3ppi3m_3m	R	702.252	740.426	143.092	n	91	yes	1n3ppi3m_3m_R_69	1n3ppi3m_3m_R_69	1n3ppi3m_3m_R_69
				2n3ppi3m_3m	L	691.313	504.806	131.5	RG	91	yes	2n3ppi3m_3m_L_1	2n3ppi3m_3m_L_1	2n3ppi3m_3m_L_1
				2n3ppi3m_3m	L	499.658	466.203	129.5	RG	91	yes	2n3ppi3m_3m_L_35	2n3ppi3m_3m_L_35	2n3ppi3m_3m_L_33
				2n3ppi3m_3m	L	657.857	588.36	122.5	RG	91	yes	2n3ppi3m_3m_L_27	2n3ppi3m_3m_L_27	2n3ppi3m_3m_L_4
				2n3ppi3m_3m	L	659.933	590.029	120.5	NP	91	yes	2n3ppi3m_3m_L_27	2n3ppi3m_3m_L_27	2n3ppi3m_3m_L_4
				2n3ppi3m_3m	L	632.965	604.613	110.129	NP	91	yes	2n3ppi3m_3m_L_28	2n3ppi3m_3m_L_28	2n3ppi3m_3m_L_28
				2n3ppi3m_3m	L	628.289	589.928	115.5	NP	91	yes	2n3ppi3m_3m_L_29	2n3ppi3m_3m_L_29	2n3ppi3m_3m_L_29
				2n3ppi3m_3m	L	491.559	456.024	125.564	n	91	yes	2n3ppi3m_3m_L_24	2n3ppi3m_3m_L_24	2n3ppi3m_3m_L_24
				2n3ppi3m_3m	L	494.218	459.792	123.124	n	91	yes	2n3ppi3m_3m_L_35	2n3ppi3m_3m_L_35	2n3ppi3m_3m_L_35
				2n3ppi3m_3m	L	499.408	456.862	127.331	n	91	yes	2n3ppi3m_3m_L_21	2n3ppi3m_3m_L_21	2n3ppi3m_3m_L_21
				2n3ppi3m_3m	L	699.41	479.078	126.648	n	91	yes	2n3ppi3m_3m_L_10	2n3ppi3m_3m_L_10	2n3ppi3m_3m_L_10
				2n3ppi3m_3m	L	684.729	488.15	126.581	n	91	yes	2n3ppi3m_3m_L_11	2n3ppi3m_3m_L_11	2n3ppi3m_3m_L_11
				2n3ppi3m_3m	L	748.021	497.658	126.734	n	91	yes	2n3ppi3m_3m_L_32	2n3ppi3m_3m_L_32	2n3ppi3m_3m_L_32
				2n3ppi3m_3m	L	731.822	506.894	126.346	n	91	yes	2n3ppi3m_3m_L_13	2n3ppi3m_3m_L_13	2n3ppi3m_3m_L_13
				2n3ppi3m_3m	L	699.764	465.302	127.57	n	91	yes	2n3ppi3m_3m_L_14	2n3ppi3m_3m_L_14	2n3ppi3m_3m_L_14
				2n3ppi3m_3m	L	759.61	456.548	126.119	n	91	yes	2n3ppi3m_3m_L_15	2n3ppi3m_3m_L_15	2n3ppi3m_3m_L_15
				2n3ppi3m_3m	L	694.801	583.781	116.022	n	91	yes	2n3ppi3m_3m_L_16	2n3ppi3m_3m_L_16	2n3ppi3m_3m_L_16
				2n3ppi3m_3m	L	716.206	513.297	128.453	n	91	yes	2n3ppi3m_3m_L_17	2n3ppi3m_3m_L_17	2n3ppi3m_3m_L_17
				2n3ppi3m_3m	L	745.775	464.127	129.054	n	91	yes	2n3ppi3m_3m_L_18	2n3ppi3m_3m_L_18	2n3ppi3m_3m_L_18
				2n3ppi3m_3m	L	638.497	604.511	110.5	n	91	yes	2n3ppi3m_3m_L_28	2n3ppi3m_3m_L_28	2n3ppi3m_3m_L_19
				2n3ppi3m_3m	L	499.908	461.221	127.5	n	91	yes	2n3ppi3m_3m_L_35	2n3ppi3m_3m_L_35	2n3ppi3m_3m_L_20
				2n3ppi3m_3m	L	500.82	453.193	128.5	n	91	yes	2n3ppi3m_3m_L_21	2n3ppi3m_3m_L_21	2n3ppi3m_3m_L_21
				2n3ppi3m_3m	L	650.648	592.243	120.5	n	91	yes	2n3ppi3m_3m_L_27	2n3ppi3m_3m_L_27	2n3ppi3m_3m_L_27
				2n3ppi3m_3m	L	488.606	452.259	127.5	n	91	yes	2n3ppi3m_3m_L_24	2n3ppi3m_3m_L_24	2n3ppi3m_3m_L_24
				2n3ppi3m_3m	L	485.996	455.384	125.5	n	91	yes	2n3ppi3m_3m_L_24	2n3ppi3m_3m_L_24	2n3ppi3m_3m_L_24
				2n3ppi3m_3m	L	638.765	597.055	115.943	n	91	yes	2n3ppi3m_3m_L_25	2n3ppi3m_3m_L_28	2n3ppi3m_3m_L_25
				2n3ppi3m_3m	L	653.391	595.666	117.493	n	91	yes	2n3ppi3m_3m_L_27	2n3ppi3m_3m_L_27	2n3ppi3m_3m_L_26
				2n3ppi3m_3m	L	651.353	587.931	119.726	n	91	yes	2n3ppi3m_3m_L_27	2n3ppi3m_3m_L_27	2n3ppi3m_3m_L_27
				2n3ppi3m_3m	L	630.526	602.241	111.651	n	91	yes	2n3ppi3m_3m_L_28	2n3ppi3m_3m_L_28	2n3ppi3m_3m_L_28
				2n3ppi3m_3m	L	627.316	593.08	114.5	n	91	yes	2n3ppi3m_3m_L_29	2n3ppi3m_3m_L_29	2n3ppi3m_3m_L_29
				2n3ppi3m_3m	L	676.684	578.6	124.361	n	91	yes	2n3ppi3m_3m_L_30	2n3ppi3m_3m_L_30	2n3ppi3m_3m_L_30
				2n3ppi3m_3m	L	712.325	490.7	128.484	n	91	yes	2n3ppi3m_3m_L_31	2n3ppi3m_3m_L_31	2n3ppi3m_3m_L_31
				2n3ppi3m_3m	L	744.268	496.677	129.5	n	91	yes	2n3ppi3m_3m_L_32	2n3ppi3m_3m_L_32	2n3ppi3m_3m_L_32
				2n3ppi3m_3m	L	498.88	467.825	126.343	n	91	yes	2n3ppi3m_3m_L_35	2n3ppi3m_3m_L_35	2n3ppi3m_3m_L_33
				2n3ppi3m_3m	L	489.48	465.133	126.5	n	91	yes	2n3ppi3m_3m_L_34	2n3ppi3m_3m_L_35	2n3ppi3m_3m_L_34
				2n3ppi3m_3m	L	495.803	463.751	126.5	n	91	yes	2n3ppi3m_3m_L_35	2n3ppi3m_3m_L_35	2n3ppi3m_3m_L_35
				2n3ppi3m_3m	R	601.427	645.211	110.5	RG	91	yes	2n3ppi3m_3m_R_2	2n3ppi3m_3m_R_2	2n3ppi3m_3m_R_2
				2n3ppi3m_3m	R	605.057	646.884	110.537	RG	91	yes	2n3ppi3m_3m_R_2	2n3ppi3m_3m_R_2	2n3ppi3m_3m_R_2
				2n3ppi3m_3m	R	552.023	670.805	124.393	RG	91	yes	2n3ppi3m_3m_R_22	2n3ppi3m_3m_R_22	2n3ppi3m_3m_R_3
				2n3ppi3m_3m	R	586.255	675.154	126.132	RG	91	yes	2n3ppi3m_3m_R_21	2n3ppi3m_3m_R_23	2n3ppi3m_3m_R_21
				2n3ppi3m_3m	R	503.62	751.098	131.5	RG	91	yes	2n3ppi3m_3m_R_41	2n3ppi3m_3m_R_41	2n3ppi3m_3m_R_41
				2n3ppi3m_3m	R	590.647	679.931	126.741	RG	91	yes	2n3ppi3m_3m_R_21	2n3ppi3m_3m_R_23	2n3ppi3m_3m_R_21
				2n3ppi3m_3m	R	622.238	849.527	131.629	RG	91	yes	2n3ppi3m_3m_R_31	2n3ppi3m_3m_R_31	2n3ppi3m_3m_R_31
				2n3ppi3m_3m	R	407.806	665.17	131.339	RG	91	yes	2n3ppi3m_3m_R_8	2n3ppi3m_3m_R_8	2n3ppi3m_3m_R_8
				2n3ppi3m_3m	R	423.262	723.332	132.501	RG	91	yes	2n3ppi3m_3m_R_9	2n3ppi3m_3m_R_9	2n3ppi3m_3m_R_9
				2n3ppi3m_3m	R	498.886	745.194	131.5	RG	91	yes	2n3ppi3m_3m_R_41	2n3ppi3m_3m_R_41	2n3ppi3m_3m_R_41
				2n3ppi3m_3m	R	402.651	684.925	132.333	RG	91	yes	2n3ppi3m_3m_R_39	2n3ppi3m_3m_R_39	2n3ppi3m_3m_R_39
				2n3ppi3m_3m	R	404.797	687.49	131.5	NP	91	yes	2n3ppi3m_3m_R_39	2n3ppi3m_3m_R_39	2n3ppi3m_3m_R_39
				2n3ppi3m_3m	R	416.856	577.317	95.2204	n	91	yes	2n3ppi3m_3m_R_13	2n3ppi3m_3m_R_13	2n3ppi3m_3m_R_13
				2n3ppi3m_3m	R	568.95	648.072	107.891	n	91	yes	2n3ppi3m_3m_R_14	2n3ppi3m_3m_R_14	2n3ppi3m_3m_R_14
				2n3ppi3m_3m	R	414.228	679.956	124.345	n	91	yes	2n3ppi3m_3m_R_39	2n3ppi3m_3m_R_39	2n3ppi3m_3m_R_32
				2n3ppi3m_3m	R	584.632	666.122	115.453	n	91	yes	2n3ppi3m_3m_R_34	2n3ppi3m_3m_R_34	2n3ppi3m_3m_R_34
				2n3ppi3m_3m	R	584.671	658.263	117.117	n	91	yes	2n3ppi3m_3m_R_34	2n3ppi3m_3m_R_34	2n3ppi3m_3m_R_34
				2n3ppi3m_3m	R	592.811	661.718	118.643	n	91	yes	2n3ppi3m_3m_R_34	2n3ppi3m_3m_R_34	2n3ppi3m_3m_R_34
				2n3ppi3m_3m	R	599.013	667.909	118.054	n	91	yes	2n3ppi3m_3m_R_20	2n3ppi3m_3m_R_20	2n3ppi3m_3m_R_20
				2n3ppi3m_3m	R	599.036	671.437	119.199	n	91	yes	2n3ppi3m_3m_R_20	2n3ppi3m_3m_R_20	2n3ppi3m_3m_R_20
				2n3ppi3m_3m	R	590.449	678.458	122.341	n	91	yes	2n3ppi3m_3m_R_21	2n3ppi3m_3m_R_23	2n3ppi3m_3m_R_21
				2n3ppi3m_3m	R	556.584	679.44	122.142	n	91	yes	2n3ppi3m_3m_R_22	2n3ppi3m_3m_R_22	2n3ppi3m_3m_R_22
				2n3ppi3m_3m	R	578.763	682.192	123.615	n	91	yes	2n3ppi3m_3m_R_23	2n3ppi3m_3m_R_23	2n3ppi3m_3m_R_23
				2n3ppi3m_3m	R	614.285	662.257	114.203	n	91	yes	2n3ppi3m_3m_R_24	2n3ppi3m_3m_R_24	2n3ppi3m_3m_R_24
				2n3ppi3m_3m	R	620.809	680.994	123.151	n	91	yes	2n3ppi3m_3m_R_25	2n3ppi3m_3m_R_25	2n3ppi3m_3m_R_25
				2n3ppi3m_3m	R	569.202	735.926	123.867	n	91	yes	2n3ppi3m_3m_R_27	2n3ppi3m_3m_R_27	2n3ppi3m_3m_R_26
				2n3ppi3m_3m	R	576.423	732.638	124.117	n	91	yes	2n3ppi3m_3m_R_27	2n3ppi3m_3m_R_27	2n3ppi3m_3m_R_27
				2n3ppi3m_3m	R	677.342	828.837	125.62	n	91	yes	2n3ppi3m_3m_R_28	2n3ppi3m_3m_R_28	2n3ppi3m_3m_R_28
				2n3ppi3m_3m	R	614.016	845.551	125.609	n	91	yes	2n3ppi3m_3m_R_31	2n3ppi3m_3m_R_31	2n3ppi3m_3m_R_31
				2n3ppi3m_3m	R	618.053	848.315	125.865	n	91	yes	2n3ppi3m_3m_R_31	2n3ppi3m_3m_R_31	2n3ppi3m_3m_R_31
				2n3ppi3m_3m	R	619.418	851.686	126.305	n	91	yes	2n3ppi3m_3m_R_31	2n3ppi3m_3m_R_31	2n3ppi3m_3m_R_31
				2n3ppi3m_3m	R	413.818	681.961	128.718	n	91	yes	2n3ppi3m_3m_R_39	2n3ppi3m_3m_R_39	2n3ppi3m_3m_R_32
				2n3ppi3m_3m	R	409.281	684.087	128.05	n	91	yes	2n3ppi3m_3m_R_39	2n3ppi3m_3m_R_39	2n3ppi3m_3m_R_39
				2n3ppi3m_3m	R	589.407	659.335	118.5	n	91	yes	2n3ppi3m_3m_R_34	2n3ppi3m_3m_R_34	2n3ppi3m_3m_R_34
				2n3ppi3m_3m	R	498.238	753.228	130.5	n	91	yes	2n3ppi3m_3m_R_41	2n3ppi3m_3m_R_41	2n3ppi3m_3m_R_41
				2n3ppi3m_3m	R	502.277	754.204	130.5	n	91	yes	2n3ppi3m_3m_R_41	2n3ppi3m_3m_R_41	2n3ppi3m_3m_R_41
				2n3ppi3m_3m	R	681.362	801.781	127.848	n	91	yes	2n3ppi3m_3m_R_37	2n3ppi3m_3m_R_37	2n3ppi3m_3m_R_37
				2n3ppi3m_3m	R	567.538	681.991	127.5	n	91	yes	2n3ppi3m_3m_R_38	2n3ppi3m_3m_R_38	2n3ppi3m_3m_R_38
				2n3ppi3m_3m	R	408.743	689.473	129.5	n	91	yes	2n3ppi3m_3m_R_39	2n3ppi3m_3m_R_39	2n3ppi3m_3m_R_39
				2n3ppi3m_3m	R	494.015	747.667	129.581	n	91	yes	2n3ppi3m_3m_R_41	2n3ppi3m_3m_R_41	2n3ppi3m_3m_R_41
				2n3ppi3m_3m	R	496.037	750.507	129.5	n	91	yes	2n3ppi3m_3m_R_41	2n3ppi3m_3m_R_41	2n3ppi3m_3m_R_41
				4n3ppi3m_3m	L	988.707	425.894	123.151	RG	91	yes	4n3ppi3m_3m_L_63	4n3ppi3m_3m_L_63	4n3ppi3m_3m_L_63
				4n3ppi3m_3m	L	989.497	410.345	126.892	RG	91	yes	4n3ppi3m_3m_L_2	4n3ppi3m_3m_L_2	4n3ppi3m_3m_L_2
				4n3ppi3m_3m	L	1007.37	411.155	126.385	RG	91	yes	4n3ppi3m_3m_L_27	4n3ppi3m_3m_L_27	4n3ppi3m_3m_L_27
				4n3ppi3m_3m	L	898.72	358.534	131.402	RG	91	yes	4n3ppi3m_3m_L_4	4n3ppi3m_3m_L_4	4n3ppi3m_3m_L_4
				4n3ppi3m_3m	L	786.819	366.866	131.608	RG	91	yes	4n3ppi3m_3m_L_37	4n3ppi3m_3m_L_37	4n3ppi3m_3m_L_35
				4n3ppi3m_3m	L	831.578	528.927	128.781	RG	91	yes	4n3ppi3m_3m_L_6	4n3ppi3m_3m_L_6	4n3ppi3m_3m_L_6
				4n3ppi3m_3m	L	799.133	486.993	131.5	RG	91	yes	4n3ppi3m_3m_L_68	4n3ppi3m_3m_L_68	4n3ppi3m_3m_L_68
				4n3ppi3m_3m	L	802.277	487.67	131.5	RG	91	yes	4n3ppi3m_3m_L_68	4n3ppi3m_3m_L_68	4n3ppi3m_3m_L_68
				4n3ppi3m_3m	L	792.96	482.819	131.5	RG	91	yes	4n3ppi3m_3m_L_41	4n3ppi3m_3m_L_68	4n3ppi3m_3m_L_41
				4n3ppi3m_3m	L	771.348	371.571	132.5	NP	91	yes	4n3ppi3m_3m_L_48	4n3ppi3m_3m_L_48	4n3ppi3m_3m_L_48
				4n3ppi3m_3m	L	787.23	491.829	131.018	NP	91	yes	4n3ppi3m_3m_L_56	4n3ppi3m_3m_L_68	4n3ppi3m_3m_L_56
				4n3ppi3m_3m	L	847.769	526.947	128.154	NP	91	yes	4n3ppi3m_3m_L_12	4n3ppi3m_3m_L_12	4n3ppi3m_3m_L_12
				4n3ppi3m_3m	L	594.951	601.599	131.5	NP	91	yes	4n3ppi3m_3m_L_13	4n3ppi3m_3m_L_13	4n3ppi3m_3m_L_13
				4n3ppi3m_3m	L	980.204	438.255	107.939	n	91	yes	4n3ppi3m_3m_L_14	4n3ppi3m_3m_L_15	4n3ppi3m_3m_L_14
				4n3ppi3m_3m	L	969.371	439.002	111.597	n	91	yes	4n3ppi3m_3m_L_15	4n3ppi3m_3m_L_15	4n3ppi3m_3m_L_15
				4n3ppi3m_3m	L	768.853	358.308	126.689	n	91	yes	4n3ppi3m_3m_L_64	4n3ppi3m_3m_L_65	4n3ppi3m_3m_L_64
				4n3ppi3m_3m	L	775.729	354.254	127.454	n	91	yes	4n3ppi3m_3m_L_65	4n3ppi3m_3m_L_65	4n3ppi3m_3m_L_65
				4n3ppi3m_3m	L	793.096	452.167	125.476	n	91	yes	4n3ppi3m_3m_L_46	4n3ppi3m_3m_L_46	4n3ppi3m_3m_L_46
				4n3ppi3m_3m	L	795.064	388.085	127.16	n	91	yes	4n3ppi3m_3m_L_19	4n3ppi3m_3m_L_19	4n3ppi3m_3m_L_19
				4n3ppi3m_3m	L	980.432	429.325	115.517	n	91	yes	4n3ppi3m_3m_L_63	4n3ppi3m_3m_L_63	4n3ppi3m_3m_L_63
				4n3ppi3m_3m	L	946.895	449.994	116.154	n	91	yes	4n3ppi3m_3m_L_22	4n3ppi3m_3m_L_22	4n3ppi3m_3m_L_22
				4n3ppi3m_3m	L	940.835	446.383	117.259	n	91	yes	4n3ppi3m_3m_L_22	4n3ppi3m_3m_L_22	4n3ppi3m_3m_L_22
				4n3ppi3m_3m	L	916.539	454.689	123.609	n	91	yes	4n3ppi3m_3m_L_23	4n3ppi3m_3m_L_23	4n3ppi3m_3m_L_23
				4n3ppi3m_3m	L	1000.5	438.767	112.46	n	91	yes	4n3ppi3m_3m_L_25	4n3ppi3m_3m_L_26	4n3ppi3m_3m_L_24
				4n3ppi3m_3m	L	992.195	432.465	115.435	n	91	yes	4n3ppi3m_3m_L_25	4n3ppi3m_3m_L_26	4n3ppi3m_3m_L_25
				4n3ppi3m_3m	L	1002.72	424.035	121.462	n	91	yes	4n3ppi3m_3m_L_26	4n3ppi3m_3m_L_26	4n3ppi3m_3m_L_26
				4n3ppi3m_3m	L	1013.09	403.691	124.746	n	91	yes	4n3ppi3m_3m_L_27	4n3ppi3m_3m_L_27	4n3ppi3m_3m_L_27
				4n3ppi3m_3m	L	811.515	478.905	121.3	n	91	yes	4n3ppi3m_3m_L_62	4n3ppi3m_3m_L_62	4n3ppi3m_3m_L_62
				4n3ppi3m_3m	L	793.474	472.009	126.566	n	91	yes	4n3ppi3m_3m_L_29	4n3ppi3m_3m_L_29	4n3ppi3m_3m_L_29
				4n3ppi3m_3m	L	799.01	497.31	126.058	n	91	yes	4n3ppi3m_3m_L_68	4n3ppi3m_3m_L_68	4n3ppi3m_3m_L_68
				4n3ppi3m_3m	L	821.203	505.764	126.808	n	91	yes	4n3ppi3m_3m_L_31	4n3ppi3m_3m_L_31	4n3ppi3m_3m_L_31
				4n3ppi3m_3m	L	810.941	467.793	127.677	n	91	yes	4n3ppi3m_3m_L_32	4n3ppi3m_3m_L_62	4n3ppi3m_3m_L_32
				4n3ppi3m_3m	L	805.148	479.645	127.44	n	91	yes	4n3ppi3m_3m_L_62	4n3ppi3m_3m_L_62	4n3ppi3m_3m_L_62
				4n3ppi3m_3m	L	799.684	303.788	128.895	n	91	yes	4n3ppi3m_3m_L_34	4n3ppi3m_3m_L_34	4n3ppi3m_3m_L_34
				4n3ppi3m_3m	L	783.018	361.234	128.507	n	91	yes	4n3ppi3m_3m_L_37	4n3ppi3m_3m_L_37	4n3ppi3m_3m_L_35
				4n3ppi3m_3m	L	794.834	319.787	129.417	n	91	yes	4n3ppi3m_3m_L_36	4n3ppi3m_3m_L_54	4n3ppi3m_3m_L_36
				4n3ppi3m_3m	L	794.048	368.26	129.389	n	91	yes	4n3ppi3m_3m_L_37	4n3ppi3m_3m_L_37	4n3ppi3m_3m_L_37
				4n3ppi3m_3m	L	812.32	372.885	130.023	n	91	yes	4n3ppi3m_3m_L_40	4n3ppi3m_3m_L_40	4n3ppi3m_3m_L_40
				4n3ppi3m_3m	L	805.725	318.643	130.539	n	91	yes	4n3ppi3m_3m_L_54	4n3ppi3m_3m_L_54	4n3ppi3m_3m_L_54
				4n3ppi3m_3m	L	813.32	367.493	130.459	n	91	yes	4n3ppi3m_3m_L_40	4n3ppi3m_3m_L_40	4n3ppi3m_3m_L_40
				4n3ppi3m_3m	L	795.652	484.688	129.73	n	91	yes	4n3ppi3m_3m_L_41	4n3ppi3m_3m_L_68	4n3ppi3m_3m_L_41
				4n3ppi3m_3m	L	807.865	491.405	129.927	n	91	yes	4n3ppi3m_3m_L_68	4n3ppi3m_3m_L_68	4n3ppi3m_3m_L_68
				4n3ppi3m_3m	L	792.563	508.131	129.323	n	91	yes	4n3ppi3m_3m_L_57	4n3ppi3m_3m_L_57	4n3ppi3m_3m_L_57
				4n3ppi3m_3m	L	775.633	351.088	127.5	n	91	yes	4n3ppi3m_3m_L_65	4n3ppi3m_3m_L_65	4n3ppi3m_3m_L_65
				4n3ppi3m_3m	L	776.359	369.85	131.5	n	91	yes	4n3ppi3m_3m_L_48	4n3ppi3m_3m_L_48	4n3ppi3m_3m_L_48
				4n3ppi3m_3m	L	792.914	456.797	126.5	n	91	yes	4n3ppi3m_3m_L_46	4n3ppi3m_3m_L_46	4n3ppi3m_3m_L_46
				4n3ppi3m_3m	L	866.707	447.303	125.5	n	91	yes	4n3ppi3m_3m_L_47	4n3ppi3m_3m_L_47	4n3ppi3m_3m_L_47
				4n3ppi3m_3m	L	775.158	376.168	131.5	n	91	yes	4n3ppi3m_3m_L_48	4n3ppi3m_3m_L_48	4n3ppi3m_3m_L_48
				4n3ppi3m_3m	L	969.182	420.371	120.5	n	91	yes	4n3ppi3m_3m_L_52	4n3ppi3m_3m_L_63	4n3ppi3m_3m_L_52
				4n3ppi3m_3m	L	954.038	435.881	117.5	n	91	yes	4n3ppi3m_3m_L_50	4n3ppi3m_3m_L_50	4n3ppi3m_3m_L_50
				4n3ppi3m_3m	L	971.224	424.918	117.524	n	91	yes	4n3ppi3m_3m_L_52	4n3ppi3m_3m_L_63	4n3ppi3m_3m_L_52
				4n3ppi3m_3m	L	974.185	425.511	119.029	n	91	yes	4n3ppi3m_3m_L_52	4n3ppi3m_3m_L_63	4n3ppi3m_3m_L_52
				4n3ppi3m_3m	L	752.47	333.992	129.5	n	91	yes	4n3ppi3m_3m_L_53	4n3ppi3m_3m_L_53	4n3ppi3m_3m_L_53
				4n3ppi3m_3m	L	808.507	318.682	131.5	n	91	yes	4n3ppi3m_3m_L_54	4n3ppi3m_3m_L_54	4n3ppi3m_3m_L_54
				4n3ppi3m_3m	L	781.138	349.008	128.324	n	91	yes	4n3ppi3m_3m_L_65	4n3ppi3m_3m_L_65	4n3ppi3m_3m_L_65
				4n3ppi3m_3m	L	789.595	495.302	130.5	n	91	yes	4n3ppi3m_3m_L_56	4n3ppi3m_3m_L_68	4n3ppi3m_3m_L_56
				4n3ppi3m_3m	L	800.442	509.226	123.5	n	91	yes	4n3ppi3m_3m_L_57	4n3ppi3m_3m_L_57	4n3ppi3m_3m_L_57
				4n3ppi3m_3m	L	834.866	482.496	127.5	n	91	yes	4n3ppi3m_3m_L_58	4n3ppi3m_3m_L_58	4n3ppi3m_3m_L_58
				4n3ppi3m_3m	L	808.62	481.7	127.5	n	91	yes	4n3ppi3m_3m_L_62	4n3ppi3m_3m_L_62	4n3ppi3m_3m_L_62
				4n3ppi3m_3m	L	811.583	481.082	127.447	n	91	yes	4n3ppi3m_3m_L_62	4n3ppi3m_3m_L_62	4n3ppi3m_3m_L_62
				4n3ppi3m_3m	L	797.046	493.833	130.5	n	91	yes	4n3ppi3m_3m_L_68	4n3ppi3m_3m_L_68	4n3ppi3m_3m_L_68
				4n3ppi3m_3m	L	811.838	480.664	130.156	n	91	yes	4n3ppi3m_3m_L_62	4n3ppi3m_3m_L_62	4n3ppi3m_3m_L_62
				4n3ppi3m_3m	L	983.572	420.957	124.5	n	91	yes	4n3ppi3m_3m_L_63	4n3ppi3m_3m_L_63	4n3ppi3m_3m_L_63
				4n3ppi3m_3m	L	768.208	352.837	130.5	n	91	yes	4n3ppi3m_3m_L_64	4n3ppi3m_3m_L_65	4n3ppi3m_3m_L_64
				4n3ppi3m_3m	L	779.19	347.822	130.769	n	91	yes	4n3ppi3m_3m_L_65	4n3ppi3m_3m_L_65	4n3ppi3m_3m_L_65
				4n3ppi3m_3m	L	798.098	490.729	130.5	n	91	yes	4n3ppi3m_3m_L_68	4n3ppi3m_3m_L_68	4n3ppi3m_3m_L_68
				4n3ppi3m_3m	L	805.013	488.729	130.64	n	91	yes	4n3ppi3m_3m_L_68	4n3ppi3m_3m_L_68	4n3ppi3m_3m_L_68
				4n3ppi3m_3m	L	804.313	496.587	130.5	n	91	yes	4n3ppi3m_3m_L_68	4n3ppi3m_3m_L_68	4n3ppi3m_3m_L_68
				4n3ppi3m_3m	R	935.488	704.141	127.388	RG	91	yes	4n3ppi3m_3m_R_12	4n3ppi3m_3m_R_12	4n3ppi3m_3m_R_1
				4n3ppi3m_3m	R	1019.47	569.016	129.348	RG	91	yes	4n3ppi3m_3m_R_14	4n3ppi3m_3m_R_14	4n3ppi3m_3m_R_14
				4n3ppi3m_3m	R	1014.23	516.92	119.09	n	91	yes	4n3ppi3m_3m_R_3	4n3ppi3m_3m_R_3	4n3ppi3m_3m_R_3
				4n3ppi3m_3m	R	995.53	571.994	112.479	n	91	yes	4n3ppi3m_3m_R_13	4n3ppi3m_3m_R_13	4n3ppi3m_3m_R_13
				4n3ppi3m_3m	R	1019.36	569.869	121.304	n	91	yes	4n3ppi3m_3m_R_14	4n3ppi3m_3m_R_14	4n3ppi3m_3m_R_14
				4n3ppi3m_3m	R	1017.43	577.488	121.754	n	91	yes	4n3ppi3m_3m_R_14	4n3ppi3m_3m_R_14	4n3ppi3m_3m_R_6
				4n3ppi3m_3m	R	1030.48	570.776	125.716	n	91	yes	4n3ppi3m_3m_R_15	4n3ppi3m_3m_R_15	4n3ppi3m_3m_R_7
				4n3ppi3m_3m	R	1035.4	565.337	126.153	n	91	yes	4n3ppi3m_3m_R_15	4n3ppi3m_3m_R_15	4n3ppi3m_3m_R_15
				4n3ppi3m_3m	R	1044.16	570.786	126.424	n	91	yes	4n3ppi3m_3m_R_9	4n3ppi3m_3m_R_9	4n3ppi3m_3m_R_9
				4n3ppi3m_3m	R	939.888	716.931	126.5	n	91	yes	4n3ppi3m_3m_R_19	4n3ppi3m_3m_R_19	4n3ppi3m_3m_R_10
				4n3ppi3m_3m	R	944.219	716.934	124.5	n	91	yes	4n3ppi3m_3m_R_19	4n3ppi3m_3m_R_19	4n3ppi3m_3m_R_19
				4n3ppi3m_3m	R	943.993	705.367	125.5	n	91	yes	4n3ppi3m_3m_R_12	4n3ppi3m_3m_R_12	4n3ppi3m_3m_R_12
				4n3ppi3m_3m	R	994.156	575.169	112.5	n	91	yes	4n3ppi3m_3m_R_13	4n3ppi3m_3m_R_13	4n3ppi3m_3m_R_13
				4n3ppi3m_3m	R	1017.19	571.773	121.5	n	91	yes	4n3ppi3m_3m_R_14	4n3ppi3m_3m_R_14	4n3ppi3m_3m_R_14
				4n3ppi3m_3m	R	1032.37	564.172	127.5	n	91	yes	4n3ppi3m_3m_R_15	4n3ppi3m_3m_R_15	4n3ppi3m_3m_R_15
				4n3ppi3m_3m	R	1025.99	577.923	120.329	n	91	yes	4n3ppi3m_3m_R_17	4n3ppi3m_3m_R_17	4n3ppi3m_3m_R_17
				4n3ppi3m_3m	R	1029.05	576.737	120.586	n	91	yes	4n3ppi3m_3m_R_17	4n3ppi3m_3m_R_17	4n3ppi3m_3m_R_17
				4n3ppi3m_3m	R	947.955	720.855	124.5	n	91	yes	4n3ppi3m_3m_R_19	4n3ppi3m_3m_R_19	4n3ppi3m_3m_R_18
				4n3ppi3m_3m	R	945.881	718.929	125.5	n	91	yes	4n3ppi3m_3m_R_19	4n3ppi3m_3m_R_19	4n3ppi3m_3m_R_19
				5n3ppi3m_3m	L	693.388	678.344	126.86	RG	91	yes	5n3ppi3m_3m_L_1	5n3ppi3m_3m_L_1	5n3ppi3m_3m_L_1
				5n3ppi3m_3m	L	744.763	720.008	127.5	RG	91	yes	5n3ppi3m_3m_L_176	5n3ppi3m_3m_L_176	5n3ppi3m_3m_L_176
				5n3ppi3m_3m	L	684.856	541.718	129.5	RG	91	yes	5n3ppi3m_3m_L_173	5n3ppi3m_3m_L_173	5n3ppi3m_3m_L_173
				5n3ppi3m_3m	L	627.855	574.549	119.654	RG	91	yes	5n3ppi3m_3m_L_175	5n3ppi3m_3m_L_175	5n3ppi3m_3m_L_130
				5n3ppi3m_3m	L	629.911	572.608	120.558	RG	91	yes	5n3ppi3m_3m_L_175	5n3ppi3m_3m_L_175	5n3ppi3m_3m_L_130
				5n3ppi3m_3m	L	594.966	488.081	121.098	RG	91	yes	5n3ppi3m_3m_L_78	5n3ppi3m_3m_L_78	5n3ppi3m_3m_L_78
				5n3ppi3m_3m	L	616.349	509.218	124.421	RG	91	yes	5n3ppi3m_3m_L_137	5n3ppi3m_3m_L_137	5n3ppi3m_3m_L_137
				5n3ppi3m_3m	L	650.524	461.822	129.5	RG	91	yes	5n3ppi3m_3m_L_140	5n3ppi3m_3m_L_140	5n3ppi3m_3m_L_140
				5n3ppi3m_3m	L	618.242	507.731	125.5	RG	91	yes	5n3ppi3m_3m_L_137	5n3ppi3m_3m_L_137	5n3ppi3m_3m_L_137
				5n3ppi3m_3m	L	621.505	366.961	126.065	RG	91	yes	5n3ppi3m_3m_L_182	5n3ppi3m_3m_L_182	5n3ppi3m_3m_L_168
				5n3ppi3m_3m	L	619.337	359.465	127.243	RG	91	yes	5n3ppi3m_3m_L_181	5n3ppi3m_3m_L_181	5n3ppi3m_3m_L_181
				5n3ppi3m_3m	L	572.015	445.153	119.221	RG	91	yes	5n3ppi3m_3m_L_154	5n3ppi3m_3m_L_154	5n3ppi3m_3m_L_154
				5n3ppi3m_3m	L	590.149	402.832	126.06	RG	91	yes	5n3ppi3m_3m_L_158	5n3ppi3m_3m_L_158	5n3ppi3m_3m_L_158
				5n3ppi3m_3m	L	568.474	499.558	99.0018	RG	91	yes	5n3ppi3m_3m_L_145	5n3ppi3m_3m_L_145	5n3ppi3m_3m_L_44
				5n3ppi3m_3m	L	565.709	493.6	100.623	RG	91	yes	5n3ppi3m_3m_L_145	5n3ppi3m_3m_L_145	5n3ppi3m_3m_L_44
				5n3ppi3m_3m	L	583.204	454.728	123.078	RG	91	yes	5n3ppi3m_3m_L_16	5n3ppi3m_3m_L_16	5n3ppi3m_3m_L_16
				5n3ppi3m_3m	L	614.303	508.473	123.5	RG	91	yes	5n3ppi3m_3m_L_137	5n3ppi3m_3m_L_137	5n3ppi3m_3m_L_137
				5n3ppi3m_3m	L	744.968	723.545	126.261	NP	91	yes	5n3ppi3m_3m_L_121	5n3ppi3m_3m_L_121	5n3ppi3m_3m_L_121
				5n3ppi3m_3m	L	743.402	524.399	129.5	NP	91	yes	5n3ppi3m_3m_L_174	5n3ppi3m_3m_L_174	5n3ppi3m_3m_L_174
				5n3ppi3m_3m	L	573.106	441.432	120.151	NP	91	yes	5n3ppi3m_3m_L_154	5n3ppi3m_3m_L_154	5n3ppi3m_3m_L_154
				5n3ppi3m_3m	L	599.041	398.328	127.5	NP	91	yes	5n3ppi3m_3m_L_158	5n3ppi3m_3m_L_158	5n3ppi3m_3m_L_158
				5n3ppi3m_3m	L	595.774	398.886	127.5	NP	91	yes	5n3ppi3m_3m_L_158	5n3ppi3m_3m_L_158	5n3ppi3m_3m_L_158
				5n3ppi3m_3m	L	660.32	388.302	128.5	NP	91	yes	5n3ppi3m_3m_L_185	5n3ppi3m_3m_L_185	5n3ppi3m_3m_L_185
				5n3ppi3m_3m	L	618.859	364.945	126.5	NP	91	yes	5n3ppi3m_3m_L_182	5n3ppi3m_3m_L_182	5n3ppi3m_3m_L_168
				5n3ppi3m_3m	L	563.548	483.884	104.076	NP	91	yes	5n3ppi3m_3m_L_142	5n3ppi3m_3m_L_142	5n3ppi3m_3m_L_142
				5n3ppi3m_3m	L	562.651	477.34	107.338	NP	91	yes	5n3ppi3m_3m_L_142	5n3ppi3m_3m_L_142	5n3ppi3m_3m_L_142
				5n3ppi3m_3m	L	613.044	505.888	124.312	NP	91	yes	5n3ppi3m_3m_L_137	5n3ppi3m_3m_L_137	5n3ppi3m_3m_L_97
				5n3ppi3m_3m	L	621.083	513.02	126.232	NP	91	yes	5n3ppi3m_3m_L_137	5n3ppi3m_3m_L_137	5n3ppi3m_3m_L_137
				5n3ppi3m_3m	L	565.469	494.834	97.5363	NP	91	yes	5n3ppi3m_3m_L_145	5n3ppi3m_3m_L_145	5n3ppi3m_3m_L_44
				5n3ppi3m_3m	L	639.224	466.593	128.5	NP	91	yes	5n3ppi3m_3m_L_177	5n3ppi3m_3m_L_177	5n3ppi3m_3m_L_99
				5n3ppi3m_3m	L	621.321	511.021	126.5	NP	91	yes	5n3ppi3m_3m_L_137	5n3ppi3m_3m_L_137	5n3ppi3m_3m_L_137
				5n3ppi3m_3m	L	612.133	501.888	125.5	NP	91	yes	5n3ppi3m_3m_L_137	5n3ppi3m_3m_L_137	5n3ppi3m_3m_L_97
				5n3ppi3m_3m	L	614.692	503.236	126.381	NP	91	yes	5n3ppi3m_3m_L_137	5n3ppi3m_3m_L_137	5n3ppi3m_3m_L_97
				5n3ppi3m_3m	L	575.42	495.28	90.4591	n	91	yes	5n3ppi3m_3m_L_145	5n3ppi3m_3m_L_145	5n3ppi3m_3m_L_145
				5n3ppi3m_3m	L	574.282	491.944	92.4307	n	91	yes	5n3ppi3m_3m_L_145	5n3ppi3m_3m_L_145	5n3ppi3m_3m_L_145
				5n3ppi3m_3m	L	570.293	429.936	110.464	n	91	yes	5n3ppi3m_3m_L_183	5n3ppi3m_3m_L_183	5n3ppi3m_3m_L_183
				5n3ppi3m_3m	L	577.468	426.897	111.71	n	91	yes	5n3ppi3m_3m_L_183	5n3ppi3m_3m_L_183	5n3ppi3m_3m_L_183
				5n3ppi3m_3m	L	593.882	433.284	111.586	n	91	yes	5n3ppi3m_3m_L_149	5n3ppi3m_3m_L_149	5n3ppi3m_3m_L_63
				5n3ppi3m_3m	L	578.271	440.146	111.394	n	91	yes	5n3ppi3m_3m_L_154	5n3ppi3m_3m_L_154	5n3ppi3m_3m_L_154
				5n3ppi3m_3m	L	564.135	483.375	96.5968	n	91	yes	5n3ppi3m_3m_L_142	5n3ppi3m_3m_L_142	5n3ppi3m_3m_L_142
				5n3ppi3m_3m	L	565.568	475.597	97.6328	n	91	yes	5n3ppi3m_3m_L_142	5n3ppi3m_3m_L_142	5n3ppi3m_3m_L_142
				5n3ppi3m_3m	L	559.887	472.224	98.5772	n	91	yes	5n3ppi3m_3m_L_142	5n3ppi3m_3m_L_142	5n3ppi3m_3m_L_142
				5n3ppi3m_3m	L	561.91	477.562	98.8027	n	91	yes	5n3ppi3m_3m_L_142	5n3ppi3m_3m_L_142	5n3ppi3m_3m_L_142
				5n3ppi3m_3m	L	568.078	489.841	98.3888	n	91	yes	5n3ppi3m_3m_L_145	5n3ppi3m_3m_L_145	5n3ppi3m_3m_L_44
				5n3ppi3m_3m	L	571.642	485.612	99.5714	n	91	yes	5n3ppi3m_3m_L_145	5n3ppi3m_3m_L_145	5n3ppi3m_3m_L_145
				5n3ppi3m_3m	L	580.867	505.607	102.06	n	91	yes	5n3ppi3m_3m_L_184	5n3ppi3m_3m_L_184	5n3ppi3m_3m_L_184
				5n3ppi3m_3m	L	575.376	476.959	104.184	n	91	yes	5n3ppi3m_3m_L_141	5n3ppi3m_3m_L_141	5n3ppi3m_3m_L_141
				5n3ppi3m_3m	L	577.009	465.785	106.464	n	91	yes	5n3ppi3m_3m_L_48	5n3ppi3m_3m_L_48	5n3ppi3m_3m_L_48
				5n3ppi3m_3m	L	579.745	480.587	108.538	n	91	yes	5n3ppi3m_3m_L_141	5n3ppi3m_3m_L_141	5n3ppi3m_3m_L_141
				5n3ppi3m_3m	L	604.511	497.5	111.185	n	91	yes	5n3ppi3m_3m_L_144	5n3ppi3m_3m_L_144	5n3ppi3m_3m_L_144
				5n3ppi3m_3m	L	619.639	573.011	109.776	n	91	yes	5n3ppi3m_3m_L_175	5n3ppi3m_3m_L_175	5n3ppi3m_3m_L_175
				5n3ppi3m_3m	L	607.56	536.063	110.637	n	91	yes	5n3ppi3m_3m_L_52	5n3ppi3m_3m_L_52	5n3ppi3m_3m_L_52
				5n3ppi3m_3m	L	610.587	568.799	110.222	n	91	yes	5n3ppi3m_3m_L_53	5n3ppi3m_3m_L_53	5n3ppi3m_3m_L_53
				5n3ppi3m_3m	L	621.378	570.881	110.227	n	91	yes	5n3ppi3m_3m_L_175	5n3ppi3m_3m_L_175	5n3ppi3m_3m_L_175
				5n3ppi3m_3m	L	611.713	371.983	120.197	n	91	yes	5n3ppi3m_3m_L_182	5n3ppi3m_3m_L_182	5n3ppi3m_3m_L_163
				5n3ppi3m_3m	L	613.084	377.945	120.354	n	91	yes	5n3ppi3m_3m_L_182	5n3ppi3m_3m_L_182	5n3ppi3m_3m_L_163
				5n3ppi3m_3m	L	611.547	367.848	121.465	n	91	yes	5n3ppi3m_3m_L_182	5n3ppi3m_3m_L_182	5n3ppi3m_3m_L_163
				5n3ppi3m_3m	L	626.98	372.034	121.646	n	91	yes	5n3ppi3m_3m_L_182	5n3ppi3m_3m_L_182	5n3ppi3m_3m_L_168
				5n3ppi3m_3m	L	623.497	372.808	123.277	n	91	yes	5n3ppi3m_3m_L_182	5n3ppi3m_3m_L_182	5n3ppi3m_3m_L_168
				5n3ppi3m_3m	L	621.552	378.184	125.471	n	91	yes	5n3ppi3m_3m_L_182	5n3ppi3m_3m_L_182	5n3ppi3m_3m_L_182
				5n3ppi3m_3m	L	575.755	435.036	112.738	n	91	yes	5n3ppi3m_3m_L_154	5n3ppi3m_3m_L_154	5n3ppi3m_3m_L_154
				5n3ppi3m_3m	L	582.891	435.915	113.545	n	91	yes	5n3ppi3m_3m_L_154	5n3ppi3m_3m_L_154	5n3ppi3m_3m_L_154
				5n3ppi3m_3m	L	594.556	430.378	114.135	n	91	yes	5n3ppi3m_3m_L_149	5n3ppi3m_3m_L_149	5n3ppi3m_3m_L_63
				5n3ppi3m_3m	L	570.284	441.113	114.519	n	91	yes	5n3ppi3m_3m_L_154	5n3ppi3m_3m_L_154	5n3ppi3m_3m_L_154
				5n3ppi3m_3m	L	584.298	443.282	115.843	n	91	yes	5n3ppi3m_3m_L_154	5n3ppi3m_3m_L_154	5n3ppi3m_3m_L_154
				5n3ppi3m_3m	L	579.944	444.067	115.185	n	91	yes	5n3ppi3m_3m_L_154	5n3ppi3m_3m_L_154	5n3ppi3m_3m_L_154
				5n3ppi3m_3m	L	583.894	406.314	116.319	n	91	yes	5n3ppi3m_3m_L_68	5n3ppi3m_3m_L_68	5n3ppi3m_3m_L_68
				5n3ppi3m_3m	L	580.473	406.049	117.562	n	91	yes	5n3ppi3m_3m_L_68	5n3ppi3m_3m_L_68	5n3ppi3m_3m_L_68
				5n3ppi3m_3m	L	575.991	425.603	117.42	n	91	yes	5n3ppi3m_3m_L_183	5n3ppi3m_3m_L_183	5n3ppi3m_3m_L_183
				5n3ppi3m_3m	L	600.499	394.908	119.518	n	91	yes	5n3ppi3m_3m_L_158	5n3ppi3m_3m_L_158	5n3ppi3m_3m_L_158
				5n3ppi3m_3m	L	596.186	413.619	119.032	n	91	yes	5n3ppi3m_3m_L_71	5n3ppi3m_3m_L_71	5n3ppi3m_3m_L_71
				5n3ppi3m_3m	L	597.544	395.992	123.77	n	91	yes	5n3ppi3m_3m_L_158	5n3ppi3m_3m_L_158	5n3ppi3m_3m_L_158
				5n3ppi3m_3m	L	653.518	398.623	124.925	n	91	yes	5n3ppi3m_3m_L_185	5n3ppi3m_3m_L_185	5n3ppi3m_3m_L_74
				5n3ppi3m_3m	L	651.246	395.308	125.757	n	91	yes	5n3ppi3m_3m_L_185	5n3ppi3m_3m_L_185	5n3ppi3m_3m_L_74
				5n3ppi3m_3m	L	656.928	389.98	127.602	n	91	yes	5n3ppi3m_3m_L_185	5n3ppi3m_3m_L_185	5n3ppi3m_3m_L_185
				5n3ppi3m_3m	L	603.729	494.393	112.491	n	91	yes	5n3ppi3m_3m_L_144	5n3ppi3m_3m_L_144	5n3ppi3m_3m_L_144
				5n3ppi3m_3m	L	602.724	475.239	114.534	n	91	yes	5n3ppi3m_3m_L_78	5n3ppi3m_3m_L_78	5n3ppi3m_3m_L_77
				5n3ppi3m_3m	L	600.287	482.652	118.419	n	91	yes	5n3ppi3m_3m_L_78	5n3ppi3m_3m_L_78	5n3ppi3m_3m_L_78
				5n3ppi3m_3m	L	616.606	512.294	114.276	n	91	yes	5n3ppi3m_3m_L_137	5n3ppi3m_3m_L_137	5n3ppi3m_3m_L_137
				5n3ppi3m_3m	L	619.982	508.41	115.182	n	91	yes	5n3ppi3m_3m_L_137	5n3ppi3m_3m_L_137	5n3ppi3m_3m_L_137
				5n3ppi3m_3m	L	607.384	520.887	115.116	n	91	yes	5n3ppi3m_3m_L_133	5n3ppi3m_3m_L_133	5n3ppi3m_3m_L_133
				5n3ppi3m_3m	L	633.096	507.814	116.144	n	91	yes	5n3ppi3m_3m_L_143	5n3ppi3m_3m_L_143	5n3ppi3m_3m_L_83
				5n3ppi3m_3m	L	637.54	511.02	117.243	n	91	yes	5n3ppi3m_3m_L_143	5n3ppi3m_3m_L_143	5n3ppi3m_3m_L_83
				5n3ppi3m_3m	L	621.89	517.596	118.757	n	91	yes	5n3ppi3m_3m_L_137	5n3ppi3m_3m_L_137	5n3ppi3m_3m_L_137
				5n3ppi3m_3m	L	630.647	494.614	119.4	n	91	yes	5n3ppi3m_3m_L_143	5n3ppi3m_3m_L_143	5n3ppi3m_3m_L_143
				5n3ppi3m_3m	L	617.703	502.922	119.413	n	91	yes	5n3ppi3m_3m_L_137	5n3ppi3m_3m_L_137	5n3ppi3m_3m_L_97
				5n3ppi3m_3m	L	622.851	512.695	119.321	n	91	yes	5n3ppi3m_3m_L_137	5n3ppi3m_3m_L_137	5n3ppi3m_3m_L_137
				5n3ppi3m_3m	L	615.644	523.552	119.349	n	91	yes	5n3ppi3m_3m_L_133	5n3ppi3m_3m_L_133	5n3ppi3m_3m_L_88
				5n3ppi3m_3m	L	657.64	462.167	120.936	n	91	yes	5n3ppi3m_3m_L_140	5n3ppi3m_3m_L_140	5n3ppi3m_3m_L_140
				5n3ppi3m_3m	L	655.928	466.394	120.434	n	91	yes	5n3ppi3m_3m_L_140	5n3ppi3m_3m_L_140	5n3ppi3m_3m_L_140
				5n3ppi3m_3m	L	646.63	481.028	120.918	n	91	yes	5n3ppi3m_3m_L_179	5n3ppi3m_3m_L_179	5n3ppi3m_3m_L_179
				5n3ppi3m_3m	L	636.079	498.195	121.289	n	91	yes	5n3ppi3m_3m_L_143	5n3ppi3m_3m_L_143	5n3ppi3m_3m_L_143
				5n3ppi3m_3m	L	630.371	501.885	121.341	n	91	yes	5n3ppi3m_3m_L_143	5n3ppi3m_3m_L_143	5n3ppi3m_3m_L_143
				5n3ppi3m_3m	L	626.454	523.414	121.546	n	91	yes	5n3ppi3m_3m_L_95	5n3ppi3m_3m_L_95	5n3ppi3m_3m_L_94
				5n3ppi3m_3m	L	634.234	530.02	121.059	n	91	yes	5n3ppi3m_3m_L_95	5n3ppi3m_3m_L_95	5n3ppi3m_3m_L_95
				5n3ppi3m_3m	L	619.695	491.7	123.209	n	91	yes	5n3ppi3m_3m_L_102	5n3ppi3m_3m_L_102	5n3ppi3m_3m_L_96
				5n3ppi3m_3m	L	616.157	499.064	123.51	n	91	yes	5n3ppi3m_3m_L_137	5n3ppi3m_3m_L_137	5n3ppi3m_3m_L_97
				5n3ppi3m_3m	L	650.221	502.789	124.908	n	91	yes	5n3ppi3m_3m_L_98	5n3ppi3m_3m_L_98	5n3ppi3m_3m_L_98
				5n3ppi3m_3m	L	640.736	463.984	125.675	n	91	yes	5n3ppi3m_3m_L_177	5n3ppi3m_3m_L_177	5n3ppi3m_3m_L_99
				5n3ppi3m_3m	L	650.657	466.436	125.255	n	91	yes	5n3ppi3m_3m_L_140	5n3ppi3m_3m_L_140	5n3ppi3m_3m_L_140
				5n3ppi3m_3m	L	649.721	468.89	125.755	n	91	yes	5n3ppi3m_3m_L_140	5n3ppi3m_3m_L_140	5n3ppi3m_3m_L_140
				5n3ppi3m_3m	L	614.187	482.602	126.67	n	91	yes	5n3ppi3m_3m_L_102	5n3ppi3m_3m_L_102	5n3ppi3m_3m_L_102
				5n3ppi3m_3m	L	654.791	486.102	126.281	n	91	yes	5n3ppi3m_3m_L_179	5n3ppi3m_3m_L_179	5n3ppi3m_3m_L_179
				5n3ppi3m_3m	L	777.206	519.14	124.292	n	91	yes	5n3ppi3m_3m_L_104	5n3ppi3m_3m_L_104	5n3ppi3m_3m_L_104
				5n3ppi3m_3m	L	632.728	573.978	115.941	n	91	yes	5n3ppi3m_3m_L_175	5n3ppi3m_3m_L_175	5n3ppi3m_3m_L_130
				5n3ppi3m_3m	L	621.596	579.469	115.557	n	91	yes	5n3ppi3m_3m_L_175	5n3ppi3m_3m_L_175	5n3ppi3m_3m_L_175
				5n3ppi3m_3m	L	633.288	579.585	115.104	n	91	yes	5n3ppi3m_3m_L_175	5n3ppi3m_3m_L_175	5n3ppi3m_3m_L_130
				5n3ppi3m_3m	L	708.567	559.416	122.383	n	91	yes	5n3ppi3m_3m_L_108	5n3ppi3m_3m_L_108	5n3ppi3m_3m_L_108
				5n3ppi3m_3m	L	753.585	605.991	123.4	n	91	yes	5n3ppi3m_3m_L_109	5n3ppi3m_3m_L_109	5n3ppi3m_3m_L_109
				5n3ppi3m_3m	L	714.809	721.679	118.239	n	91	yes	5n3ppi3m_3m_L_122	5n3ppi3m_3m_L_122	5n3ppi3m_3m_L_122
				5n3ppi3m_3m	L	742.66	710.162	120.632	n	91	yes	5n3ppi3m_3m_L_176	5n3ppi3m_3m_L_176	5n3ppi3m_3m_L_176
				5n3ppi3m_3m	L	745.598	712.939	120.926	n	91	yes	5n3ppi3m_3m_L_176	5n3ppi3m_3m_L_176	5n3ppi3m_3m_L_176
				5n3ppi3m_3m	L	718.613	721.816	120.88	n	91	yes	5n3ppi3m_3m_L_122	5n3ppi3m_3m_L_122	5n3ppi3m_3m_L_122
				5n3ppi3m_3m	L	722.618	709.391	123.494	n	91	yes	5n3ppi3m_3m_L_116	5n3ppi3m_3m_L_116	5n3ppi3m_3m_L_114
				5n3ppi3m_3m	L	726.701	719.762	124.155	n	91	yes	5n3ppi3m_3m_L_116	5n3ppi3m_3m_L_116	5n3ppi3m_3m_L_116
				5n3ppi3m_3m	L	729.274	715.465	125.201	n	91	yes	5n3ppi3m_3m_L_116	5n3ppi3m_3m_L_116	5n3ppi3m_3m_L_116
				5n3ppi3m_3m	L	750.19	715.657	126.296	n	91	yes	5n3ppi3m_3m_L_176	5n3ppi3m_3m_L_176	5n3ppi3m_3m_L_125
				5n3ppi3m_3m	L	632.397	472.901	128.843	n	91	yes	5n3ppi3m_3m_L_177	5n3ppi3m_3m_L_177	5n3ppi3m_3m_L_177
				5n3ppi3m_3m	L	713.51	724.25	118.5	n	91	yes	5n3ppi3m_3m_L_122	5n3ppi3m_3m_L_122	5n3ppi3m_3m_L_122
				5n3ppi3m_3m	L	736.741	727.855	118.5	n	91	yes	5n3ppi3m_3m_L_121	5n3ppi3m_3m_L_121	5n3ppi3m_3m_L_121
				5n3ppi3m_3m	L	740.201	728.4	118.5	n	91	yes	5n3ppi3m_3m_L_121	5n3ppi3m_3m_L_121	5n3ppi3m_3m_L_121
				5n3ppi3m_3m	L	716.674	722.315	120.5	n	91	yes	5n3ppi3m_3m_L_122	5n3ppi3m_3m_L_122	5n3ppi3m_3m_L_122
				5n3ppi3m_3m	L	740.697	716.103	124.069	n	91	yes	5n3ppi3m_3m_L_176	5n3ppi3m_3m_L_176	5n3ppi3m_3m_L_176
				5n3ppi3m_3m	L	740.417	710.053	121.5	n	91	yes	5n3ppi3m_3m_L_176	5n3ppi3m_3m_L_176	5n3ppi3m_3m_L_176
				5n3ppi3m_3m	L	753.493	714.324	124.199	n	91	yes	5n3ppi3m_3m_L_176	5n3ppi3m_3m_L_176	5n3ppi3m_3m_L_125
				5n3ppi3m_3m	L	751.189	556.93	119.5	n	91	yes	5n3ppi3m_3m_L_126	5n3ppi3m_3m_L_126	5n3ppi3m_3m_L_126
				5n3ppi3m_3m	L	619.436	575.707	110.199	n	91	yes	5n3ppi3m_3m_L_175	5n3ppi3m_3m_L_175	5n3ppi3m_3m_L_175
				5n3ppi3m_3m	L	622.994	574.105	110.389	n	91	yes	5n3ppi3m_3m_L_175	5n3ppi3m_3m_L_175	5n3ppi3m_3m_L_175
				5n3ppi3m_3m	L	622.994	572.168	110.389	n	91	yes	5n3ppi3m_3m_L_175	5n3ppi3m_3m_L_175	5n3ppi3m_3m_L_175
				5n3ppi3m_3m	L	630.951	578.97	114.5	n	91	yes	5n3ppi3m_3m_L_175	5n3ppi3m_3m_L_175	5n3ppi3m_3m_L_130
				5n3ppi3m_3m	L	605.536	515.498	113.5	n	91	yes	5n3ppi3m_3m_L_133	5n3ppi3m_3m_L_133	5n3ppi3m_3m_L_133
				5n3ppi3m_3m	L	602.98	516.962	114.5	n	91	yes	5n3ppi3m_3m_L_133	5n3ppi3m_3m_L_133	5n3ppi3m_3m_L_133
				5n3ppi3m_3m	L	604.342	520.626	116.5	n	91	yes	5n3ppi3m_3m_L_133	5n3ppi3m_3m_L_133	5n3ppi3m_3m_L_133
				5n3ppi3m_3m	L	620.622	510.291	120.068	n	91	yes	5n3ppi3m_3m_L_137	5n3ppi3m_3m_L_137	5n3ppi3m_3m_L_137
				5n3ppi3m_3m	L	620.029	515.2	122.295	n	91	yes	5n3ppi3m_3m_L_137	5n3ppi3m_3m_L_137	5n3ppi3m_3m_L_137
				5n3ppi3m_3m	L	621.929	507.351	124.875	n	91	yes	5n3ppi3m_3m_L_137	5n3ppi3m_3m_L_137	5n3ppi3m_3m_L_137
				5n3ppi3m_3m	L	624.044	509.812	118.5	n	91	yes	5n3ppi3m_3m_L_137	5n3ppi3m_3m_L_137	5n3ppi3m_3m_L_137
				5n3ppi3m_3m	L	648.024	485.287	123.5	n	91	yes	5n3ppi3m_3m_L_179	5n3ppi3m_3m_L_179	5n3ppi3m_3m_L_179
				5n3ppi3m_3m	L	652.744	486.37	126.5	n	91	yes	5n3ppi3m_3m_L_179	5n3ppi3m_3m_L_179	5n3ppi3m_3m_L_179
				5n3ppi3m_3m	L	650.612	463.785	125.5	n	91	yes	5n3ppi3m_3m_L_140	5n3ppi3m_3m_L_140	5n3ppi3m_3m_L_140
				5n3ppi3m_3m	L	572.631	480.071	102.143	n	91	yes	5n3ppi3m_3m_L_141	5n3ppi3m_3m_L_141	5n3ppi3m_3m_L_141
				5n3ppi3m_3m	L	564.876	478.66	102.877	n	91	yes	5n3ppi3m_3m_L_142	5n3ppi3m_3m_L_142	5n3ppi3m_3m_L_142
				5n3ppi3m_3m	L	630.016	499.585	121.5	n	91	yes	5n3ppi3m_3m_L_143	5n3ppi3m_3m_L_143	5n3ppi3m_3m_L_143
				5n3ppi3m_3m	L	603.304	499.69	111.5	n	91	yes	5n3ppi3m_3m_L_144	5n3ppi3m_3m_L_144	5n3ppi3m_3m_L_144
				5n3ppi3m_3m	L	577.177	487.709	98.5	n	91	yes	5n3ppi3m_3m_L_145	5n3ppi3m_3m_L_145	5n3ppi3m_3m_L_145
				5n3ppi3m_3m	L	571.992	434.953	114.869	n	91	yes	5n3ppi3m_3m_L_154	5n3ppi3m_3m_L_154	5n3ppi3m_3m_L_154
				5n3ppi3m_3m	L	582.074	438.541	111.654	n	91	yes	5n3ppi3m_3m_L_154	5n3ppi3m_3m_L_154	5n3ppi3m_3m_L_154
				5n3ppi3m_3m	L	588.71	426.482	109.5	n	91	yes	5n3ppi3m_3m_L_149	5n3ppi3m_3m_L_149	5n3ppi3m_3m_L_149
				5n3ppi3m_3m	L	585.201	426.602	108.5	n	91	yes	5n3ppi3m_3m_L_149	5n3ppi3m_3m_L_149	5n3ppi3m_3m_L_149
				5n3ppi3m_3m	L	582.074	435.481	117.928	n	91	yes	5n3ppi3m_3m_L_154	5n3ppi3m_3m_L_154	5n3ppi3m_3m_L_154
				5n3ppi3m_3m	L	574.556	442.415	114.5	n	91	yes	5n3ppi3m_3m_L_154	5n3ppi3m_3m_L_154	5n3ppi3m_3m_L_154
				5n3ppi3m_3m	L	575.633	440.111	113.5	n	91	yes	5n3ppi3m_3m_L_154	5n3ppi3m_3m_L_154	5n3ppi3m_3m_L_154
				5n3ppi3m_3m	L	573.704	439.151	114.388	n	91	yes	5n3ppi3m_3m_L_154	5n3ppi3m_3m_L_154	5n3ppi3m_3m_L_154
				5n3ppi3m_3m	L	578.836	433.221	115.5	n	91	yes	5n3ppi3m_3m_L_154	5n3ppi3m_3m_L_154	5n3ppi3m_3m_L_154
				5n3ppi3m_3m	L	574.615	427.704	111.5	n	91	yes	5n3ppi3m_3m_L_183	5n3ppi3m_3m_L_183	5n3ppi3m_3m_L_183
				5n3ppi3m_3m	L	593.935	404.646	122.571	n	91	yes	5n3ppi3m_3m_L_158	5n3ppi3m_3m_L_158	5n3ppi3m_3m_L_158
				5n3ppi3m_3m	L	595.714	403.899	116.827	n	91	yes	5n3ppi3m_3m_L_158	5n3ppi3m_3m_L_158	5n3ppi3m_3m_L_158
				5n3ppi3m_3m	L	596.9	401.639	120.744	n	91	yes	5n3ppi3m_3m_L_158	5n3ppi3m_3m_L_158	5n3ppi3m_3m_L_158
				5n3ppi3m_3m	L	615.963	370.357	123.482	n	91	yes	5n3ppi3m_3m_L_182	5n3ppi3m_3m_L_182	5n3ppi3m_3m_L_168
				5n3ppi3m_3m	L	614.484	374.598	123.5	n	91	yes	5n3ppi3m_3m_L_182	5n3ppi3m_3m_L_182	5n3ppi3m_3m_L_163
				5n3ppi3m_3m	L	610.642	377.015	121.5	n	91	yes	5n3ppi3m_3m_L_182	5n3ppi3m_3m_L_182	5n3ppi3m_3m_L_163
				5n3ppi3m_3m	L	608.672	373.558	122.5	n	91	yes	5n3ppi3m_3m_L_182	5n3ppi3m_3m_L_182	5n3ppi3m_3m_L_163
				5n3ppi3m_3m	L	608.776	367.63	122.5	n	91	yes	5n3ppi3m_3m_L_182	5n3ppi3m_3m_L_182	5n3ppi3m_3m_L_163
				5n3ppi3m_3m	L	619.295	379.846	122.487	n	91	yes	5n3ppi3m_3m_L_182	5n3ppi3m_3m_L_182	5n3ppi3m_3m_L_182
				5n3ppi3m_3m	L	622.468	372.137	125.282	n	91	yes	5n3ppi3m_3m_L_182	5n3ppi3m_3m_L_182	5n3ppi3m_3m_L_168
				5n3ppi3m_3m	L	617.552	377.125	122.5	n	91	yes	5n3ppi3m_3m_L_182	5n3ppi3m_3m_L_182	5n3ppi3m_3m_L_182
				5n3ppi3m_3m	L	618.822	371.931	125.5	n	91	yes	5n3ppi3m_3m_L_182	5n3ppi3m_3m_L_182	5n3ppi3m_3m_L_168
				5n3ppi3m_3m	L	623.145	368.09	121.5	n	91	yes	5n3ppi3m_3m_L_182	5n3ppi3m_3m_L_182	5n3ppi3m_3m_L_168
				5n3ppi3m_3m	L	621.215	381.616	123.451	n	91	yes	5n3ppi3m_3m_L_182	5n3ppi3m_3m_L_182	5n3ppi3m_3m_L_182
				5n3ppi3m_3m	L	622.994	375.734	121.733	n	91	yes	5n3ppi3m_3m_L_182	5n3ppi3m_3m_L_182	5n3ppi3m_3m_L_182
				5n3ppi3m_3m	L	744.304	716.756	126.5	n	91	yes	5n3ppi3m_3m_L_176	5n3ppi3m_3m_L_176	5n3ppi3m_3m_L_176
				5n3ppi3m_3m	L	621.809	609.242	116.71	n	91	yes	5n3ppi3m_3m_L_172	5n3ppi3m_3m_L_172	5n3ppi3m_3m_L_172
				5n3ppi3m_3m	L	688.173	543.3	128.5	n	91	yes	5n3ppi3m_3m_L_173	5n3ppi3m_3m_L_173	5n3ppi3m_3m_L_173
				5n3ppi3m_3m	L	740.095	524.689	129.5	n	91	yes	5n3ppi3m_3m_L_174	5n3ppi3m_3m_L_174	5n3ppi3m_3m_L_174
				5n3ppi3m_3m	L	623.942	574.958	118.741	n	91	yes	5n3ppi3m_3m_L_175	5n3ppi3m_3m_L_175	5n3ppi3m_3m_L_175
				5n3ppi3m_3m	L	740.975	714.506	125.5	n	91	yes	5n3ppi3m_3m_L_176	5n3ppi3m_3m_L_176	5n3ppi3m_3m_L_176
				5n3ppi3m_3m	L	633.772	474.842	128.341	n	91	yes	5n3ppi3m_3m_L_177	5n3ppi3m_3m_L_177	5n3ppi3m_3m_L_177
				5n3ppi3m_3m	L	566.2	427.953	119.318	n	91	yes	5n3ppi3m_3m_L_178	5n3ppi3m_3m_L_178	5n3ppi3m_3m_L_178
				5n3ppi3m_3m	L	650.534	487.589	125.687	n	91	yes	5n3ppi3m_3m_L_179	5n3ppi3m_3m_L_179	5n3ppi3m_3m_L_179
				5n3ppi3m_3m	L	634.233	414.325	128.71	n	91	yes	5n3ppi3m_3m_L_180	5n3ppi3m_3m_L_180	5n3ppi3m_3m_L_180
				5n3ppi3m_3m	L	622.698	358.927	127.847	n	91	yes	5n3ppi3m_3m_L_181	5n3ppi3m_3m_L_181	5n3ppi3m_3m_L_181
				5n3ppi3m_3m	L	619.388	376.024	125.5	n	91	yes	5n3ppi3m_3m_L_182	5n3ppi3m_3m_L_182	5n3ppi3m_3m_L_182
				5n3ppi3m_3m	L	566.2	427.953	119.318	n	91	yes	5n3ppi3m_3m_L_183	5n3ppi3m_3m_L_183	5n3ppi3m_3m_L_183
				5n3ppi3m_3m	L	586.335	509.395	108.271	n	91	yes	5n3ppi3m_3m_L_184	5n3ppi3m_3m_L_184	5n3ppi3m_3m_L_184
				5n3ppi3m_3m	L	663.271	386.173	129.5	n	91	yes	5n3ppi3m_3m_L_185	5n3ppi3m_3m_L_185	5n3ppi3m_3m_L_185
				5n3ppi3m_3m	R	469.881	829.236	127.5	RG	91	1 cell cluster ambiguous	5n3ppi3m_3m_R_174	5n3ppi3m_3m_R_174	5n3ppi3m_3m_R_25
				5n3ppi3m_3m	R	472.957	827.875	127.5	RG	91	1 cell cluster ambiguous	5n3ppi3m_3m_R_174	5n3ppi3m_3m_R_174	5n3ppi3m_3m_R_25
				5n3ppi3m_3m	R	463.636	847.303	126.5	RG	91	1 cell cluster ambiguous	5n3ppi3m_3m_R_217	5n3ppi3m_3m_R_217	5n3ppi3m_3m_R_217
				5n3ppi3m_3m	R	393.092	851.213	123.314	RG	91	1 cell cluster ambiguous	5n3ppi3m_3m_R_214	5n3ppi3m_3m_R_214	5n3ppi3m_3m_R_214
				5n3ppi3m_3m	R	397.081	839.397	125.5	RG	91	1 cell cluster ambiguous	5n3ppi3m_3m_R_214	5n3ppi3m_3m_R_214	5n3ppi3m_3m_R_5
				5n3ppi3m_3m	R	600.875	788.526	127.5	RG	91	1 cell cluster ambiguous	5n3ppi3m_3m_R_210	5n3ppi3m_3m_R_210	5n3ppi3m_3m_R_210
				5n3ppi3m_3m	R	407.855	532.817	129.166	RG	91	1 cell cluster ambiguous	5n3ppi3m_3m_R_8	5n3ppi3m_3m_R_8	5n3ppi3m_3m_R_8
				5n3ppi3m_3m	R	404.926	523.504	129.5	RG	91	1 cell cluster ambiguous	5n3ppi3m_3m_R_8	5n3ppi3m_3m_R_8	5n3ppi3m_3m_R_8
				5n3ppi3m_3m	R	427.017	422.27	111.885	RG	91	1 cell cluster ambiguous	5n3ppi3m_3m_R_224	5n3ppi3m_3m_R_224	5n3ppi3m_3m_R_224
				5n3ppi3m_3m	R	415.829	439.313	119.844	RG	91	1 cell cluster ambiguous	5n3ppi3m_3m_R_209	5n3ppi3m_3m_R_209	5n3ppi3m_3m_R_209
				5n3ppi3m_3m	R	585.685	585.475	113.341	RG	91	1 cell cluster ambiguous	5n3ppi3m_3m_R_11	5n3ppi3m_3m_R_11	5n3ppi3m_3m_R_11
				5n3ppi3m_3m	R	538.401	554.708	116.734	RG	91	1 cell cluster ambiguous	5n3ppi3m_3m_R_12	5n3ppi3m_3m_R_12	5n3ppi3m_3m_R_12
				5n3ppi3m_3m	R	514.531	684.895	128.5	RG	91	1 cell cluster ambiguous	5n3ppi3m_3m_R_14	5n3ppi3m_3m_R_14	5n3ppi3m_3m_R_14
				5n3ppi3m_3m	R	512.581	686.321	128.5	RG	91	1 cell cluster ambiguous	5n3ppi3m_3m_R_14	5n3ppi3m_3m_R_14	5n3ppi3m_3m_R_14
				5n3ppi3m_3m	R	513.147	611.042	129.5	RG	91	1 cell cluster ambiguous	5n3ppi3m_3m_R_187	5n3ppi3m_3m_R_187	5n3ppi3m_3m_R_187
				5n3ppi3m_3m	R	547.917	635.963	128.909	RG	91	1 cell cluster ambiguous	5n3ppi3m_3m_R_178	5n3ppi3m_3m_R_178	5n3ppi3m_3m_R_178
				5n3ppi3m_3m	R	577.66	668.021	128.376	RG	91	1 cell cluster ambiguous	5n3ppi3m_3m_R_179	5n3ppi3m_3m_R_179	5n3ppi3m_3m_R_91
				5n3ppi3m_3m	R	543.757	641.39	128.5	RG	91	1 cell cluster ambiguous	5n3ppi3m_3m_R_178	5n3ppi3m_3m_R_178	5n3ppi3m_3m_R_178
				5n3ppi3m_3m	R	396.115	854.425	122.5	NP	91	1 cell cluster ambiguous	5n3ppi3m_3m_R_214	5n3ppi3m_3m_R_214	5n3ppi3m_3m_R_214
				5n3ppi3m_3m	R	474.743	820.968	127.5	NP	91	1 cell cluster ambiguous	5n3ppi3m_3m_R_174	5n3ppi3m_3m_R_174	5n3ppi3m_3m_R_25
				5n3ppi3m_3m	R	459.981	853.367	126.5	NP	91	1 cell cluster ambiguous	5n3ppi3m_3m_R_217	5n3ppi3m_3m_R_217	5n3ppi3m_3m_R_217
				5n3ppi3m_3m	R	399.065	850.845	123.5	NP	91	1 cell cluster ambiguous	5n3ppi3m_3m_R_214	5n3ppi3m_3m_R_214	5n3ppi3m_3m_R_214
				5n3ppi3m_3m	R	399.4	420.847	119.269	NP	91	1 cell cluster ambiguous	5n3ppi3m_3m_R_225	5n3ppi3m_3m_R_225	5n3ppi3m_3m_R_204
				5n3ppi3m_3m	R	426.017	419.114	110.5	NP	91	1 cell cluster ambiguous	5n3ppi3m_3m_R_224	5n3ppi3m_3m_R_224	5n3ppi3m_3m_R_224
				5n3ppi3m_3m	R	477.821	823.531	128.5	NP	91	1 cell cluster ambiguous	5n3ppi3m_3m_R_174	5n3ppi3m_3m_R_174	5n3ppi3m_3m_R_25
				5n3ppi3m_3m	R	456.746	852.708	127.5	NP	91	1 cell cluster ambiguous	5n3ppi3m_3m_R_217	5n3ppi3m_3m_R_217	5n3ppi3m_3m_R_217
				5n3ppi3m_3m	R	397.333	847.412	123.5	NP	91	1 cell cluster ambiguous	5n3ppi3m_3m_R_214	5n3ppi3m_3m_R_214	5n3ppi3m_3m_R_214
				5n3ppi3m_3m	R	400.531	848.2	124.5	NP	91	1 cell cluster ambiguous	5n3ppi3m_3m_R_214	5n3ppi3m_3m_R_214	5n3ppi3m_3m_R_214
				5n3ppi3m_3m	R	538.782	663.883	130.208	NP	91	1 cell cluster ambiguous	5n3ppi3m_3m_R_220	5n3ppi3m_3m_R_220	5n3ppi3m_3m_R_219
				5n3ppi3m_3m	R	533.936	674.925	128.5	NP	91	1 cell cluster ambiguous	5n3ppi3m_3m_R_220	5n3ppi3m_3m_R_220	5n3ppi3m_3m_R_220
				5n3ppi3m_3m	R	535.599	677.555	128.5	NP	91	1 cell cluster ambiguous	5n3ppi3m_3m_R_220	5n3ppi3m_3m_R_220	5n3ppi3m_3m_R_220
				5n3ppi3m_3m	R	537.078	670.729	128.5	NP	91	1 cell cluster ambiguous	5n3ppi3m_3m_R_220	5n3ppi3m_3m_R_220	5n3ppi3m_3m_R_219
				5n3ppi3m_3m	R	530.093	681.114	129.637	NP	91	1 cell cluster ambiguous	5n3ppi3m_3m_R_220	5n3ppi3m_3m_R_220	5n3ppi3m_3m_R_220
				5n3ppi3m_3m	R	515.808	608.914	129.5	NP	91	1 cell cluster ambiguous	5n3ppi3m_3m_R_187	5n3ppi3m_3m_R_187	5n3ppi3m_3m_R_187
				5n3ppi3m_3m	R	479.961	632.345	129.5	NP	91	1 cell cluster ambiguous	5n3ppi3m_3m_R_35	5n3ppi3m_3m_R_35	5n3ppi3m_3m_R_35
				5n3ppi3m_3m	R	549.012	634.043	129.5	NP	91	1 cell cluster ambiguous	5n3ppi3m_3m_R_178	5n3ppi3m_3m_R_178	5n3ppi3m_3m_R_178
				5n3ppi3m_3m	R	432.482	424.96	109.591	NP	91	1 cell cluster ambiguous	5n3ppi3m_3m_R_224	5n3ppi3m_3m_R_224	5n3ppi3m_3m_R_224
				5n3ppi3m_3m	R	428.154	420.01	110.5	NP	91	1 cell cluster ambiguous	5n3ppi3m_3m_R_224	5n3ppi3m_3m_R_224	5n3ppi3m_3m_R_224
				5n3ppi3m_3m	R	392.912	420.586	120.5	NP	91	1 cell cluster ambiguous	5n3ppi3m_3m_R_225	5n3ppi3m_3m_R_225	5n3ppi3m_3m_R_225
				5n3ppi3m_3m	R	653.15	732.775	94.1391	n	91	1 cell cluster ambiguous	5n3ppi3m_3m_R_169	5n3ppi3m_3m_R_169	5n3ppi3m_3m_R_169
				5n3ppi3m_3m	R	435.83	426.846	102.548	n	91	1 cell cluster ambiguous	5n3ppi3m_3m_R_224	5n3ppi3m_3m_R_224	5n3ppi3m_3m_R_224
				5n3ppi3m_3m	R	428.671	424.024	103.676	n	91	1 cell cluster ambiguous	5n3ppi3m_3m_R_224	5n3ppi3m_3m_R_224	5n3ppi3m_3m_R_224
				5n3ppi3m_3m	R	415.954	436.282	103.258	n	91	1 cell cluster ambiguous	5n3ppi3m_3m_R_209	5n3ppi3m_3m_R_209	5n3ppi3m_3m_R_209
				5n3ppi3m_3m	R	412.6	432.915	104.169	n	91	1 cell cluster ambiguous	5n3ppi3m_3m_R_209	5n3ppi3m_3m_R_209	5n3ppi3m_3m_R_209
				5n3ppi3m_3m	R	415.752	432.101	106.886	n	91	1 cell cluster ambiguous	5n3ppi3m_3m_R_209	5n3ppi3m_3m_R_209	5n3ppi3m_3m_R_209
				5n3ppi3m_3m	R	412.736	413.707	110.562	n	91	1 cell cluster ambiguous	5n3ppi3m_3m_R_46	5n3ppi3m_3m_R_46	5n3ppi3m_3m_R_46
				5n3ppi3m_3m	R	415.346	446.975	110.34	n	91	1 cell cluster ambiguous	5n3ppi3m_3m_R_61	5n3ppi3m_3m_R_61	5n3ppi3m_3m_R_61
				5n3ppi3m_3m	R	393.942	422.228	111.783	n	91	1 cell cluster ambiguous	5n3ppi3m_3m_R_225	5n3ppi3m_3m_R_225	5n3ppi3m_3m_R_225
				5n3ppi3m_3m	R	665.145	749.104	101.2	n	91	1 cell cluster ambiguous	5n3ppi3m_3m_R_145	5n3ppi3m_3m_R_145	5n3ppi3m_3m_R_145
				5n3ppi3m_3m	R	662.99	737.536	103.649	n	91	1 cell cluster ambiguous	5n3ppi3m_3m_R_169	5n3ppi3m_3m_R_169	5n3ppi3m_3m_R_169
				5n3ppi3m_3m	R	660.418	739.163	103.028	n	91	1 cell cluster ambiguous	5n3ppi3m_3m_R_169	5n3ppi3m_3m_R_169	5n3ppi3m_3m_R_169
				5n3ppi3m_3m	R	663.887	752.143	103.85	n	91	1 cell cluster ambiguous	5n3ppi3m_3m_R_145	5n3ppi3m_3m_R_145	5n3ppi3m_3m_R_145
				5n3ppi3m_3m	R	655.947	743.461	107.4	n	91	1 cell cluster ambiguous	5n3ppi3m_3m_R_169	5n3ppi3m_3m_R_169	5n3ppi3m_3m_R_169
				5n3ppi3m_3m	R	388.579	907.448	109.21	n	91	1 cell cluster ambiguous	5n3ppi3m_3m_R_113	5n3ppi3m_3m_R_113	5n3ppi3m_3m_R_56
				5n3ppi3m_3m	R	391.906	916.608	106.208	n	91	1 cell cluster ambiguous	5n3ppi3m_3m_R_113	5n3ppi3m_3m_R_113	5n3ppi3m_3m_R_56
				5n3ppi3m_3m	R	392.228	913.663	109.653	n	91	1 cell cluster ambiguous	5n3ppi3m_3m_R_113	5n3ppi3m_3m_R_113	5n3ppi3m_3m_R_56
				5n3ppi3m_3m	R	377.305	446.09	116.133	n	91	1 cell cluster ambiguous	5n3ppi3m_3m_R_57	5n3ppi3m_3m_R_57	5n3ppi3m_3m_R_57
				5n3ppi3m_3m	R	393.46	419.958	112.663	n	91	1 cell cluster ambiguous	5n3ppi3m_3m_R_225	5n3ppi3m_3m_R_225	5n3ppi3m_3m_R_225
				5n3ppi3m_3m	R	402.287	421.735	112.784	n	91	1 cell cluster ambiguous	5n3ppi3m_3m_R_225	5n3ppi3m_3m_R_225	5n3ppi3m_3m_R_204
				5n3ppi3m_3m	R	397.523	432.696	112.929	n	91	1 cell cluster ambiguous	5n3ppi3m_3m_R_225	5n3ppi3m_3m_R_225	5n3ppi3m_3m_R_198
				5n3ppi3m_3m	R	414.412	445.107	112.321	n	91	1 cell cluster ambiguous	5n3ppi3m_3m_R_61	5n3ppi3m_3m_R_61	5n3ppi3m_3m_R_61
				5n3ppi3m_3m	R	399.852	427.199	113.945	n	91	1 cell cluster ambiguous	5n3ppi3m_3m_R_225	5n3ppi3m_3m_R_225	5n3ppi3m_3m_R_198
				5n3ppi3m_3m	R	386.703	426.924	115.853	n	91	1 cell cluster ambiguous	5n3ppi3m_3m_R_225	5n3ppi3m_3m_R_225	5n3ppi3m_3m_R_225
				5n3ppi3m_3m	R	394.164	425.12	117.752	n	91	1 cell cluster ambiguous	5n3ppi3m_3m_R_225	5n3ppi3m_3m_R_225	5n3ppi3m_3m_R_225
				5n3ppi3m_3m	R	401.799	432.388	118.119	n	91	1 cell cluster ambiguous	5n3ppi3m_3m_R_225	5n3ppi3m_3m_R_225	5n3ppi3m_3m_R_198
				5n3ppi3m_3m	R	384.579	592.241	127.167	n	91	1 cell cluster ambiguous	5n3ppi3m_3m_R_222	5n3ppi3m_3m_R_222	5n3ppi3m_3m_R_66
				5n3ppi3m_3m	R	529.026	623.953	121.575	n	91	1 cell cluster ambiguous	5n3ppi3m_3m_R_67	5n3ppi3m_3m_R_67	5n3ppi3m_3m_R_67
				5n3ppi3m_3m	R	530.157	654.174	122.015	n	91	1 cell cluster ambiguous	5n3ppi3m_3m_R_184	5n3ppi3m_3m_R_184	5n3ppi3m_3m_R_184
				5n3ppi3m_3m	R	511.851	625.558	123.405	n	91	1 cell cluster ambiguous	5n3ppi3m_3m_R_187	5n3ppi3m_3m_R_187	5n3ppi3m_3m_R_70
				5n3ppi3m_3m	R	507.873	620.992	126.473	n	91	1 cell cluster ambiguous	5n3ppi3m_3m_R_187	5n3ppi3m_3m_R_187	5n3ppi3m_3m_R_70
				5n3ppi3m_3m	R	571.497	624.532	115.534	n	91	1 cell cluster ambiguous	5n3ppi3m_3m_R_71	5n3ppi3m_3m_R_71	5n3ppi3m_3m_R_71
				5n3ppi3m_3m	R	583.239	631.999	115.458	n	91	1 cell cluster ambiguous	5n3ppi3m_3m_R_197	5n3ppi3m_3m_R_197	5n3ppi3m_3m_R_72
				5n3ppi3m_3m	R	568.319	639.078	119.822	n	91	1 cell cluster ambiguous	5n3ppi3m_3m_R_193	5n3ppi3m_3m_R_193	5n3ppi3m_3m_R_191
				5n3ppi3m_3m	R	545.829	680.278	119.804	n	91	1 cell cluster ambiguous	5n3ppi3m_3m_R_221	5n3ppi3m_3m_R_221	5n3ppi3m_3m_R_221
				5n3ppi3m_3m	R	573.149	644.665	120.465	n	91	1 cell cluster ambiguous	5n3ppi3m_3m_R_193	5n3ppi3m_3m_R_193	5n3ppi3m_3m_R_193
				5n3ppi3m_3m	R	541.999	646.389	120.278	n	91	1 cell cluster ambiguous	5n3ppi3m_3m_R_184	5n3ppi3m_3m_R_184	5n3ppi3m_3m_R_184
				5n3ppi3m_3m	R	538.785	661.59	120.923	n	91	1 cell cluster ambiguous	5n3ppi3m_3m_R_220	5n3ppi3m_3m_R_220	5n3ppi3m_3m_R_219
				5n3ppi3m_3m	R	569.965	681.357	120.695	n	91	1 cell cluster ambiguous	5n3ppi3m_3m_R_179	5n3ppi3m_3m_R_179	5n3ppi3m_3m_R_156
				5n3ppi3m_3m	R	560.754	649.886	121.259	n	91	1 cell cluster ambiguous	5n3ppi3m_3m_R_194	5n3ppi3m_3m_R_194	5n3ppi3m_3m_R_188
				5n3ppi3m_3m	R	541.94	667.78	121.444	n	91	1 cell cluster ambiguous	5n3ppi3m_3m_R_220	5n3ppi3m_3m_R_220	5n3ppi3m_3m_R_219
				5n3ppi3m_3m	R	541.17	670.312	121.482	n	91	1 cell cluster ambiguous	5n3ppi3m_3m_R_220	5n3ppi3m_3m_R_220	5n3ppi3m_3m_R_219
				5n3ppi3m_3m	R	535.896	682.879	121.14	n	91	1 cell cluster ambiguous	5n3ppi3m_3m_R_220	5n3ppi3m_3m_R_220	5n3ppi3m_3m_R_220
				5n3ppi3m_3m	R	546.956	661.814	122.17	n	91	1 cell cluster ambiguous	5n3ppi3m_3m_R_194	5n3ppi3m_3m_R_194	5n3ppi3m_3m_R_194
				5n3ppi3m_3m	R	533.295	662.766	122.103	n	91	1 cell cluster ambiguous	5n3ppi3m_3m_R_220	5n3ppi3m_3m_R_220	5n3ppi3m_3m_R_219
				5n3ppi3m_3m	R	557.067	664.918	122.783	n	91	1 cell cluster ambiguous	5n3ppi3m_3m_R_223	5n3ppi3m_3m_R_223	5n3ppi3m_3m_R_223
				5n3ppi3m_3m	R	577.24	682.223	123.424	n	91	1 cell cluster ambiguous	5n3ppi3m_3m_R_179	5n3ppi3m_3m_R_179	5n3ppi3m_3m_R_156
				5n3ppi3m_3m	R	557.695	670.967	124.301	n	91	1 cell cluster ambiguous	5n3ppi3m_3m_R_223	5n3ppi3m_3m_R_223	5n3ppi3m_3m_R_223
				5n3ppi3m_3m	R	554.772	680.369	124.781	n	91	1 cell cluster ambiguous	5n3ppi3m_3m_R_221	5n3ppi3m_3m_R_221	5n3ppi3m_3m_R_221
				5n3ppi3m_3m	R	550.666	645.774	125.706	n	91	1 cell cluster ambiguous	5n3ppi3m_3m_R_194	5n3ppi3m_3m_R_194	5n3ppi3m_3m_R_188
				5n3ppi3m_3m	R	557.975	654.543	125.067	n	91	1 cell cluster ambiguous	5n3ppi3m_3m_R_194	5n3ppi3m_3m_R_194	5n3ppi3m_3m_R_188
				5n3ppi3m_3m	R	575.472	670.099	125.637	n	91	1 cell cluster ambiguous	5n3ppi3m_3m_R_179	5n3ppi3m_3m_R_179	5n3ppi3m_3m_R_91
				5n3ppi3m_3m	R	549.446	670.896	125.306	n	91	1 cell cluster ambiguous	5n3ppi3m_3m_R_223	5n3ppi3m_3m_R_223	5n3ppi3m_3m_R_223
				5n3ppi3m_3m	R	554.964	644.649	126.009	n	91	1 cell cluster ambiguous	5n3ppi3m_3m_R_194	5n3ppi3m_3m_R_194	5n3ppi3m_3m_R_188
				5n3ppi3m_3m	R	540.457	666.637	126.675	n	91	1 cell cluster ambiguous	5n3ppi3m_3m_R_220	5n3ppi3m_3m_R_220	5n3ppi3m_3m_R_219
				5n3ppi3m_3m	R	536.302	681.697	126.692	n	91	1 cell cluster ambiguous	5n3ppi3m_3m_R_220	5n3ppi3m_3m_R_220	5n3ppi3m_3m_R_220
				5n3ppi3m_3m	R	514.723	702.553	124.454	n	91	1 cell cluster ambiguous	5n3ppi3m_3m_R_96	5n3ppi3m_3m_R_96	5n3ppi3m_3m_R_96
				5n3ppi3m_3m	R	549.179	684.075	120.915	n	91	1 cell cluster ambiguous	5n3ppi3m_3m_R_221	5n3ppi3m_3m_R_221	5n3ppi3m_3m_R_221
				5n3ppi3m_3m	R	580.863	710.617	120.67	n	91	1 cell cluster ambiguous	5n3ppi3m_3m_R_98	5n3ppi3m_3m_R_98	5n3ppi3m_3m_R_98
				5n3ppi3m_3m	R	536.353	696.617	127.122	n	91	1 cell cluster ambiguous	5n3ppi3m_3m_R_99	5n3ppi3m_3m_R_99	5n3ppi3m_3m_R_99
				5n3ppi3m_3m	R	664.687	755.54	115.47	n	91	1 cell cluster ambiguous	5n3ppi3m_3m_R_145	5n3ppi3m_3m_R_145	5n3ppi3m_3m_R_145
				5n3ppi3m_3m	R	425.052	824.222	122.351	n	91	1 cell cluster ambiguous	5n3ppi3m_3m_R_101	5n3ppi3m_3m_R_101	5n3ppi3m_3m_R_101
				5n3ppi3m_3m	R	406.499	833.333	124.652	n	91	1 cell cluster ambiguous	5n3ppi3m_3m_R_102	5n3ppi3m_3m_R_102	5n3ppi3m_3m_R_102
				5n3ppi3m_3m	R	488.036	833.125	123.783	n	91	1 cell cluster ambiguous	5n3ppi3m_3m_R_215	5n3ppi3m_3m_R_215	5n3ppi3m_3m_R_215
				5n3ppi3m_3m	R	462.486	834.812	123.584	n	91	1 cell cluster ambiguous	5n3ppi3m_3m_R_174	5n3ppi3m_3m_R_174	5n3ppi3m_3m_R_174
				5n3ppi3m_3m	R	497.986	832.503	125.471	n	91	1 cell cluster ambiguous	5n3ppi3m_3m_R_215	5n3ppi3m_3m_R_215	5n3ppi3m_3m_R_105
				5n3ppi3m_3m	R	586.08	799.154	119.643	n	91	1 cell cluster ambiguous	5n3ppi3m_3m_R_108	5n3ppi3m_3m_R_108	5n3ppi3m_3m_R_107
				5n3ppi3m_3m	R	578.403	803.339	119.986	n	91	1 cell cluster ambiguous	5n3ppi3m_3m_R_108	5n3ppi3m_3m_R_108	5n3ppi3m_3m_R_107
				5n3ppi3m_3m	R	591.056	808.831	119.552	n	91	1 cell cluster ambiguous	5n3ppi3m_3m_R_108	5n3ppi3m_3m_R_108	5n3ppi3m_3m_R_108
				5n3ppi3m_3m	R	550.834	798.33	120.383	n	91	1 cell cluster ambiguous	5n3ppi3m_3m_R_110	5n3ppi3m_3m_R_110	5n3ppi3m_3m_R_109
				5n3ppi3m_3m	R	539.062	800.115	120.217	n	91	1 cell cluster ambiguous	5n3ppi3m_3m_R_110	5n3ppi3m_3m_R_110	5n3ppi3m_3m_R_110
				5n3ppi3m_3m	R	567.291	821.636	120.632	n	91	1 cell cluster ambiguous	5n3ppi3m_3m_R_211	5n3ppi3m_3m_R_211	5n3ppi3m_3m_R_211
				5n3ppi3m_3m	R	540.894	827.505	126.295	n	91	1 cell cluster ambiguous	5n3ppi3m_3m_R_140	5n3ppi3m_3m_R_140	5n3ppi3m_3m_R_112
				5n3ppi3m_3m	R	399.556	905.174	114.68	n	91	1 cell cluster ambiguous	5n3ppi3m_3m_R_113	5n3ppi3m_3m_R_113	5n3ppi3m_3m_R_113
				5n3ppi3m_3m	R	402.504	869.312	116.943	n	91	1 cell cluster ambiguous	5n3ppi3m_3m_R_212	5n3ppi3m_3m_R_212	5n3ppi3m_3m_R_152
				5n3ppi3m_3m	R	409.812	850.037	117.771	n	91	1 cell cluster ambiguous	5n3ppi3m_3m_R_214	5n3ppi3m_3m_R_214	5n3ppi3m_3m_R_214
				5n3ppi3m_3m	R	411.754	856.087	117.851	n	91	1 cell cluster ambiguous	5n3ppi3m_3m_R_129	5n3ppi3m_3m_R_129	5n3ppi3m_3m_R_129
				5n3ppi3m_3m	R	405.924	861.351	118.27	n	91	1 cell cluster ambiguous	5n3ppi3m_3m_R_212	5n3ppi3m_3m_R_212	5n3ppi3m_3m_R_152
				5n3ppi3m_3m	R	396.911	881.562	118.615	n	91	1 cell cluster ambiguous	5n3ppi3m_3m_R_118	5n3ppi3m_3m_R_118	5n3ppi3m_3m_R_118
				5n3ppi3m_3m	R	403.524	849.55	119.241	n	91	1 cell cluster ambiguous	5n3ppi3m_3m_R_214	5n3ppi3m_3m_R_214	5n3ppi3m_3m_R_214
				5n3ppi3m_3m	R	390.751	861.349	120.489	n	91	1 cell cluster ambiguous	5n3ppi3m_3m_R_212	5n3ppi3m_3m_R_212	5n3ppi3m_3m_R_212
				5n3ppi3m_3m	R	397.685	865.165	120.327	n	91	1 cell cluster ambiguous	5n3ppi3m_3m_R_212	5n3ppi3m_3m_R_212	5n3ppi3m_3m_R_152
				5n3ppi3m_3m	R	430.25	844.305	121.373	n	91	1 cell cluster ambiguous	5n3ppi3m_3m_R_138	5n3ppi3m_3m_R_138	5n3ppi3m_3m_R_138
				5n3ppi3m_3m	R	400.632	850.866	121.345	n	91	1 cell cluster ambiguous	5n3ppi3m_3m_R_214	5n3ppi3m_3m_R_214	5n3ppi3m_3m_R_214
				5n3ppi3m_3m	R	402.066	853.214	121.34	n	91	1 cell cluster ambiguous	5n3ppi3m_3m_R_214	5n3ppi3m_3m_R_214	5n3ppi3m_3m_R_214
				5n3ppi3m_3m	R	389.334	856.728	121.757	n	91	1 cell cluster ambiguous	5n3ppi3m_3m_R_212	5n3ppi3m_3m_R_212	5n3ppi3m_3m_R_212
				5n3ppi3m_3m	R	403.876	874.234	121.742	n	91	1 cell cluster ambiguous	5n3ppi3m_3m_R_212	5n3ppi3m_3m_R_212	5n3ppi3m_3m_R_152
				5n3ppi3m_3m	R	404.047	841.321	122.439	n	91	1 cell cluster ambiguous	5n3ppi3m_3m_R_214	5n3ppi3m_3m_R_214	5n3ppi3m_3m_R_214
				5n3ppi3m_3m	R	432.415	845.509	122.064	n	91	1 cell cluster ambiguous	5n3ppi3m_3m_R_138	5n3ppi3m_3m_R_138	5n3ppi3m_3m_R_138
				5n3ppi3m_3m	R	414.902	856.196	122.253	n	91	1 cell cluster ambiguous	5n3ppi3m_3m_R_129	5n3ppi3m_3m_R_129	5n3ppi3m_3m_R_129
				5n3ppi3m_3m	R	453.145	880.97	122.746	n	91	1 cell cluster ambiguous	5n3ppi3m_3m_R_130	5n3ppi3m_3m_R_130	5n3ppi3m_3m_R_130
				5n3ppi3m_3m	R	452.063	857.042	123.191	n	91	1 cell cluster ambiguous	5n3ppi3m_3m_R_168	5n3ppi3m_3m_R_168	5n3ppi3m_3m_R_168
				5n3ppi3m_3m	R	441.606	858.368	123.699	n	91	1 cell cluster ambiguous	5n3ppi3m_3m_R_168	5n3ppi3m_3m_R_168	5n3ppi3m_3m_R_167
				5n3ppi3m_3m	R	450.31	866.602	123.28	n	91	1 cell cluster ambiguous	5n3ppi3m_3m_R_168	5n3ppi3m_3m_R_168	5n3ppi3m_3m_R_167
				5n3ppi3m_3m	R	446.613	870.61	123.576	n	91	1 cell cluster ambiguous	5n3ppi3m_3m_R_168	5n3ppi3m_3m_R_168	5n3ppi3m_3m_R_167
				5n3ppi3m_3m	R	437.128	861.987	124.018	n	91	1 cell cluster ambiguous	5n3ppi3m_3m_R_168	5n3ppi3m_3m_R_168	5n3ppi3m_3m_R_167
				5n3ppi3m_3m	R	445.618	862.252	124.91	n	91	1 cell cluster ambiguous	5n3ppi3m_3m_R_168	5n3ppi3m_3m_R_168	5n3ppi3m_3m_R_167
				5n3ppi3m_3m	R	452.908	863.896	125.244	n	91	1 cell cluster ambiguous	5n3ppi3m_3m_R_168	5n3ppi3m_3m_R_168	5n3ppi3m_3m_R_168
				5n3ppi3m_3m	R	439.645	840.705	126.159	n	91	1 cell cluster ambiguous	5n3ppi3m_3m_R_138	5n3ppi3m_3m_R_138	5n3ppi3m_3m_R_138
				5n3ppi3m_3m	R	482.173	842.753	123.489	n	91	1 cell cluster ambiguous	5n3ppi3m_3m_R_215	5n3ppi3m_3m_R_215	5n3ppi3m_3m_R_215
				5n3ppi3m_3m	R	533.656	836.546	125.964	n	91	1 cell cluster ambiguous	5n3ppi3m_3m_R_140	5n3ppi3m_3m_R_140	5n3ppi3m_3m_R_140
				5n3ppi3m_3m	R	672.757	752.151	104.5	n	91	1 cell cluster ambiguous	5n3ppi3m_3m_R_145	5n3ppi3m_3m_R_145	5n3ppi3m_3m_R_145
				5n3ppi3m_3m	R	669.789	747.03	106.5	n	91	1 cell cluster ambiguous	5n3ppi3m_3m_R_145	5n3ppi3m_3m_R_145	5n3ppi3m_3m_R_145
				5n3ppi3m_3m	R	667.412	747.535	105.755	n	91	1 cell cluster ambiguous	5n3ppi3m_3m_R_145	5n3ppi3m_3m_R_145	5n3ppi3m_3m_R_145
				5n3ppi3m_3m	R	670.658	753.468	106.5	n	91	1 cell cluster ambiguous	5n3ppi3m_3m_R_145	5n3ppi3m_3m_R_145	5n3ppi3m_3m_R_145
				5n3ppi3m_3m	R	667.707	753.698	105.5	n	91	1 cell cluster ambiguous	5n3ppi3m_3m_R_145	5n3ppi3m_3m_R_145	5n3ppi3m_3m_R_145
				5n3ppi3m_3m	R	658.737	741.604	108.075	n	91	1 cell cluster ambiguous	5n3ppi3m_3m_R_169	5n3ppi3m_3m_R_169	5n3ppi3m_3m_R_169
				5n3ppi3m_3m	R	569.629	822.259	121.952	n	91	1 cell cluster ambiguous	5n3ppi3m_3m_R_211	5n3ppi3m_3m_R_211	5n3ppi3m_3m_R_211
				5n3ppi3m_3m	R	403.806	844.548	120.5	n	91	1 cell cluster ambiguous	5n3ppi3m_3m_R_214	5n3ppi3m_3m_R_214	5n3ppi3m_3m_R_214
				5n3ppi3m_3m	R	401.817	862.586	121.782	n	91	1 cell cluster ambiguous	5n3ppi3m_3m_R_212	5n3ppi3m_3m_R_212	5n3ppi3m_3m_R_152
				5n3ppi3m_3m	R	406.657	844.366	122.5	n	91	1 cell cluster ambiguous	5n3ppi3m_3m_R_214	5n3ppi3m_3m_R_214	5n3ppi3m_3m_R_214
				5n3ppi3m_3m	R	404.448	855.313	121.5	n	91	1 cell cluster ambiguous	5n3ppi3m_3m_R_214	5n3ppi3m_3m_R_214	5n3ppi3m_3m_R_214
				5n3ppi3m_3m	R	401.201	865.233	121.5	n	91	1 cell cluster ambiguous	5n3ppi3m_3m_R_212	5n3ppi3m_3m_R_212	5n3ppi3m_3m_R_152
				5n3ppi3m_3m	R	566.09	662.04	120.5	n	91	1 cell cluster ambiguous	5n3ppi3m_3m_R_179	5n3ppi3m_3m_R_179	5n3ppi3m_3m_R_179
				5n3ppi3m_3m	R	549.783	655.784	123.5	n	91	1 cell cluster ambiguous	5n3ppi3m_3m_R_194	5n3ppi3m_3m_R_194	5n3ppi3m_3m_R_194
				5n3ppi3m_3m	R	557.447	680.589	125.5	n	91	1 cell cluster ambiguous	5n3ppi3m_3m_R_221	5n3ppi3m_3m_R_221	5n3ppi3m_3m_R_221
				5n3ppi3m_3m	R	565.416	679.822	125.5	n	91	1 cell cluster ambiguous	5n3ppi3m_3m_R_179	5n3ppi3m_3m_R_179	5n3ppi3m_3m_R_156
				5n3ppi3m_3m	R	423.123	423.383	111.5	n	91	1 cell cluster ambiguous	5n3ppi3m_3m_R_224	5n3ppi3m_3m_R_224	5n3ppi3m_3m_R_224
				5n3ppi3m_3m	R	420.766	426.766	106.042	n	91	1 cell cluster ambiguous	5n3ppi3m_3m_R_209	5n3ppi3m_3m_R_209	5n3ppi3m_3m_R_209
				5n3ppi3m_3m	R	395.894	417.185	114.5	n	91	1 cell cluster ambiguous	5n3ppi3m_3m_R_225	5n3ppi3m_3m_R_225	5n3ppi3m_3m_R_225
				5n3ppi3m_3m	R	404.239	428.406	113.5	n	91	1 cell cluster ambiguous	5n3ppi3m_3m_R_225	5n3ppi3m_3m_R_225	5n3ppi3m_3m_R_198
				5n3ppi3m_3m	R	398.148	429.155	110.5	n	91	1 cell cluster ambiguous	5n3ppi3m_3m_R_225	5n3ppi3m_3m_R_225	5n3ppi3m_3m_R_198
				5n3ppi3m_3m	R	439.268	870.998	122.5	n	91	1 cell cluster ambiguous	5n3ppi3m_3m_R_168	5n3ppi3m_3m_R_168	5n3ppi3m_3m_R_167
				5n3ppi3m_3m	R	440.852	868.166	122.5	n	91	1 cell cluster ambiguous	5n3ppi3m_3m_R_168	5n3ppi3m_3m_R_168	5n3ppi3m_3m_R_167
				5n3ppi3m_3m	R	439.743	861.209	119.294	n	91	1 cell cluster ambiguous	5n3ppi3m_3m_R_168	5n3ppi3m_3m_R_168	5n3ppi3m_3m_R_167
				5n3ppi3m_3m	R	439.743	858.719	120.726	n	91	1 cell cluster ambiguous	5n3ppi3m_3m_R_168	5n3ppi3m_3m_R_168	5n3ppi3m_3m_R_167
				5n3ppi3m_3m	R	439.743	861.019	125.657	n	91	1 cell cluster ambiguous	5n3ppi3m_3m_R_168	5n3ppi3m_3m_R_168	5n3ppi3m_3m_R_167
				5n3ppi3m_3m	R	449.341	868.996	122.5	n	91	1 cell cluster ambiguous	5n3ppi3m_3m_R_168	5n3ppi3m_3m_R_168	5n3ppi3m_3m_R_167
				5n3ppi3m_3m	R	456.054	862.101	124.5	n	91	1 cell cluster ambiguous	5n3ppi3m_3m_R_168	5n3ppi3m_3m_R_168	5n3ppi3m_3m_R_168
				5n3ppi3m_3m	R	655.742	732.819	94.5	n	91	1 cell cluster ambiguous	5n3ppi3m_3m_R_169	5n3ppi3m_3m_R_169	5n3ppi3m_3m_R_169
				5n3ppi3m_3m	R	501.239	842.205	126.5	n	91	1 cell cluster ambiguous	5n3ppi3m_3m_R_215	5n3ppi3m_3m_R_215	5n3ppi3m_3m_R_170
				5n3ppi3m_3m	R	406.747	847.158	118.5	n	91	1 cell cluster ambiguous	5n3ppi3m_3m_R_214	5n3ppi3m_3m_R_214	5n3ppi3m_3m_R_214
				5n3ppi3m_3m	R	404.726	848.292	119.5	n	91	1 cell cluster ambiguous	5n3ppi3m_3m_R_214	5n3ppi3m_3m_R_214	5n3ppi3m_3m_R_214
				5n3ppi3m_3m	R	472.95	838.678	124.5	n	91	1 cell cluster ambiguous	5n3ppi3m_3m_R_174	5n3ppi3m_3m_R_174	5n3ppi3m_3m_R_173
				5n3ppi3m_3m	R	459.738	834.562	123.5	n	91	1 cell cluster ambiguous	5n3ppi3m_3m_R_174	5n3ppi3m_3m_R_174	5n3ppi3m_3m_R_174
				5n3ppi3m_3m	R	555.279	654.027	124.5	n	91	1 cell cluster ambiguous	5n3ppi3m_3m_R_194	5n3ppi3m_3m_R_194	5n3ppi3m_3m_R_188
				5n3ppi3m_3m	R	560.442	652.547	124.5	n	91	1 cell cluster ambiguous	5n3ppi3m_3m_R_194	5n3ppi3m_3m_R_194	5n3ppi3m_3m_R_188
				5n3ppi3m_3m	R	556.093	650.132	124.5	n	91	1 cell cluster ambiguous	5n3ppi3m_3m_R_194	5n3ppi3m_3m_R_194	5n3ppi3m_3m_R_188
				5n3ppi3m_3m	R	546.603	642.846	125.5	n	91	1 cell cluster ambiguous	5n3ppi3m_3m_R_178	5n3ppi3m_3m_R_178	5n3ppi3m_3m_R_178
				5n3ppi3m_3m	R	567.863	669.57	124.5	n	91	1 cell cluster ambiguous	5n3ppi3m_3m_R_179	5n3ppi3m_3m_R_179	5n3ppi3m_3m_R_179
				5n3ppi3m_3m	R	532.17	680.597	126.5	n	91	1 cell cluster ambiguous	5n3ppi3m_3m_R_220	5n3ppi3m_3m_R_220	5n3ppi3m_3m_R_220
				5n3ppi3m_3m	R	551.012	691.789	122.488	n	91	1 cell cluster ambiguous	5n3ppi3m_3m_R_221	5n3ppi3m_3m_R_221	5n3ppi3m_3m_R_181
				5n3ppi3m_3m	R	547.614	684.079	123.935	n	91	1 cell cluster ambiguous	5n3ppi3m_3m_R_221	5n3ppi3m_3m_R_221	5n3ppi3m_3m_R_221
				5n3ppi3m_3m	R	538.638	650.198	124.5	n	91	1 cell cluster ambiguous	5n3ppi3m_3m_R_184	5n3ppi3m_3m_R_184	5n3ppi3m_3m_R_184
				5n3ppi3m_3m	R	537.229	655.508	127.5	n	91	1 cell cluster ambiguous	5n3ppi3m_3m_R_184	5n3ppi3m_3m_R_184	5n3ppi3m_3m_R_184
				5n3ppi3m_3m	R	505.98	604.685	120.5	n	91	1 cell cluster ambiguous	5n3ppi3m_3m_R_187	5n3ppi3m_3m_R_187	5n3ppi3m_3m_R_187
				5n3ppi3m_3m	R	504.096	608.114	120.5	n	91	1 cell cluster ambiguous	5n3ppi3m_3m_R_187	5n3ppi3m_3m_R_187	5n3ppi3m_3m_R_187
				5n3ppi3m_3m	R	505.042	614.946	121.5	n	91	1 cell cluster ambiguous	5n3ppi3m_3m_R_187	5n3ppi3m_3m_R_187	5n3ppi3m_3m_R_187
				5n3ppi3m_3m	R	559.48	650.868	125.316	n	91	1 cell cluster ambiguous	5n3ppi3m_3m_R_194	5n3ppi3m_3m_R_194	5n3ppi3m_3m_R_188
				5n3ppi3m_3m	R	549.895	618.172	119.5	n	91	1 cell cluster ambiguous	5n3ppi3m_3m_R_190	5n3ppi3m_3m_R_190	5n3ppi3m_3m_R_190
				5n3ppi3m_3m	R	547.7	619.976	117.5	n	91	1 cell cluster ambiguous	5n3ppi3m_3m_R_190	5n3ppi3m_3m_R_190	5n3ppi3m_3m_R_190
				5n3ppi3m_3m	R	560.583	634.903	123.5	n	91	1 cell cluster ambiguous	5n3ppi3m_3m_R_193	5n3ppi3m_3m_R_193	5n3ppi3m_3m_R_191
				5n3ppi3m_3m	R	569.297	648.504	123.5	n	91	1 cell cluster ambiguous	5n3ppi3m_3m_R_193	5n3ppi3m_3m_R_193	5n3ppi3m_3m_R_193
				5n3ppi3m_3m	R	568.053	651.121	124.5	n	91	1 cell cluster ambiguous	5n3ppi3m_3m_R_193	5n3ppi3m_3m_R_193	5n3ppi3m_3m_R_193
				5n3ppi3m_3m	R	547.588	655.02	123.43	n	91	1 cell cluster ambiguous	5n3ppi3m_3m_R_194	5n3ppi3m_3m_R_194	5n3ppi3m_3m_R_194
				5n3ppi3m_3m	R	585.475	643.11	121.5	n	91	1 cell cluster ambiguous	5n3ppi3m_3m_R_197	5n3ppi3m_3m_R_197	5n3ppi3m_3m_R_197
				5n3ppi3m_3m	R	583.758	645.41	120.5	n	91	1 cell cluster ambiguous	5n3ppi3m_3m_R_197	5n3ppi3m_3m_R_197	5n3ppi3m_3m_R_197
				5n3ppi3m_3m	R	581.521	644.016	119.5	n	91	1 cell cluster ambiguous	5n3ppi3m_3m_R_197	5n3ppi3m_3m_R_197	5n3ppi3m_3m_R_197
				5n3ppi3m_3m	R	405.442	430.938	113.5	n	91	1 cell cluster ambiguous	5n3ppi3m_3m_R_225	5n3ppi3m_3m_R_225	5n3ppi3m_3m_R_198
				5n3ppi3m_3m	R	401.085	424.793	114.5	n	91	1 cell cluster ambiguous	5n3ppi3m_3m_R_225	5n3ppi3m_3m_R_225	5n3ppi3m_3m_R_204
				5n3ppi3m_3m	R	404.754	420.627	113.459	n	91	1 cell cluster ambiguous	5n3ppi3m_3m_R_225	5n3ppi3m_3m_R_225	5n3ppi3m_3m_R_204
				5n3ppi3m_3m	R	408.956	417.417	108.5	n	91	1 cell cluster ambiguous	5n3ppi3m_3m_R_225	5n3ppi3m_3m_R_225	5n3ppi3m_3m_R_204
				5n3ppi3m_3m	R	406.533	419.662	108.122	n	91	1 cell cluster ambiguous	5n3ppi3m_3m_R_225	5n3ppi3m_3m_R_225	5n3ppi3m_3m_R_204
				5n3ppi3m_3m	R	401.825	414.631	114.5	n	91	1 cell cluster ambiguous	5n3ppi3m_3m_R_225	5n3ppi3m_3m_R_225	5n3ppi3m_3m_R_204
				5n3ppi3m_3m	R	400.712	417.401	112.5	n	91	1 cell cluster ambiguous	5n3ppi3m_3m_R_225	5n3ppi3m_3m_R_225	5n3ppi3m_3m_R_204
				5n3ppi3m_3m	R	392.201	418.987	116.461	n	91	1 cell cluster ambiguous	5n3ppi3m_3m_R_225	5n3ppi3m_3m_R_225	5n3ppi3m_3m_R_225
				5n3ppi3m_3m	R	394.079	422.99	116.077	n	91	1 cell cluster ambiguous	5n3ppi3m_3m_R_225	5n3ppi3m_3m_R_225	5n3ppi3m_3m_R_225
				5n3ppi3m_3m	R	422.674	429.413	106.5	n	91	1 cell cluster ambiguous	5n3ppi3m_3m_R_209	5n3ppi3m_3m_R_209	5n3ppi3m_3m_R_209
				5n3ppi3m_3m	R	421.903	432.391	105.5	n	91	1 cell cluster ambiguous	5n3ppi3m_3m_R_209	5n3ppi3m_3m_R_209	5n3ppi3m_3m_R_209
				5n3ppi3m_3m	R	418.668	429.236	104.5	n	91	1 cell cluster ambiguous	5n3ppi3m_3m_R_209	5n3ppi3m_3m_R_209	5n3ppi3m_3m_R_209
				5n3ppi3m_3m	R	600.266	785.402	127.5	n	91	1 cell cluster ambiguous	5n3ppi3m_3m_R_210	5n3ppi3m_3m_R_210	5n3ppi3m_3m_R_210
				5n3ppi3m_3m	R	563.278	817.286	126.5	n	91	1 cell cluster ambiguous	5n3ppi3m_3m_R_211	5n3ppi3m_3m_R_211	5n3ppi3m_3m_R_211
				5n3ppi3m_3m	R	387.827	866.644	120.23	n	91	1 cell cluster ambiguous	5n3ppi3m_3m_R_212	5n3ppi3m_3m_R_212	5n3ppi3m_3m_R_212
				5n3ppi3m_3m	R	392.872	847.682	123.5	n	91	1 cell cluster ambiguous	5n3ppi3m_3m_R_214	5n3ppi3m_3m_R_214	5n3ppi3m_3m_R_214
				5n3ppi3m_3m	R	396.403	844.311	123.5	n	91	1 cell cluster ambiguous	5n3ppi3m_3m_R_214	5n3ppi3m_3m_R_214	5n3ppi3m_3m_R_214
				5n3ppi3m_3m	R	489.959	842.168	126.771	n	91	1 cell cluster ambiguous	5n3ppi3m_3m_R_215	5n3ppi3m_3m_R_215	5n3ppi3m_3m_R_215
				5n3ppi3m_3m	R	460.299	849.252	126.5	n	91	1 cell cluster ambiguous	5n3ppi3m_3m_R_217	5n3ppi3m_3m_R_217	5n3ppi3m_3m_R_217
				5n3ppi3m_3m	R	465.739	845.44	125.5	n	91	1 cell cluster ambiguous	5n3ppi3m_3m_R_217	5n3ppi3m_3m_R_217	5n3ppi3m_3m_R_217
				5n3ppi3m_3m	R	544.081	680.715	126.686	n	91	1 cell cluster ambiguous	5n3ppi3m_3m_R_221	5n3ppi3m_3m_R_221	5n3ppi3m_3m_R_221
				5n3ppi3m_3m	R	543.399	671.146	127.55	n	91	1 cell cluster ambiguous	5n3ppi3m_3m_R_220	5n3ppi3m_3m_R_220	5n3ppi3m_3m_R_219
				5n3ppi3m_3m	R	538.106	679.029	127.506	n	91	1 cell cluster ambiguous	5n3ppi3m_3m_R_220	5n3ppi3m_3m_R_220	5n3ppi3m_3m_R_220
				5n3ppi3m_3m	R	546.591	681.707	127.496	n	91	1 cell cluster ambiguous	5n3ppi3m_3m_R_221	5n3ppi3m_3m_R_221	5n3ppi3m_3m_R_221
				5n3ppi3m_3m	R	373.342	589.042	127.596	n	91	1 cell cluster ambiguous	5n3ppi3m_3m_R_222	5n3ppi3m_3m_R_222	5n3ppi3m_3m_R_222
				5n3ppi3m_3m	R	548.752	667.755	126.5	n	91	1 cell cluster ambiguous	5n3ppi3m_3m_R_223	5n3ppi3m_3m_R_223	5n3ppi3m_3m_R_223
				5n3ppi3m_3m	R	423.131	420.404	111.204	n	91	1 cell cluster ambiguous	5n3ppi3m_3m_R_224	5n3ppi3m_3m_R_224	5n3ppi3m_3m_R_224
				5n3ppi3m_3m	R	391.36	421.952	119.374	n	91	1 cell cluster ambiguous	5n3ppi3m_3m_R_225	5n3ppi3m_3m_R_225	5n3ppi3m_3m_R_225
				2n3ppi3m_4m3d	L	747.782	942.333	31.5	RG	125	yes	2n3ppi3m_4m3d_L_28	2n3ppi3m_4m3d_L_28	2n3ppi3m_4m3d_L_28
				2n3ppi3m_4m3d	L	742.728	875.478	32.8816	RG	125	yes	2n3ppi3m_4m3d_L_30	2n3ppi3m_4m3d_L_30	2n3ppi3m_4m3d_L_2
				2n3ppi3m_4m3d	L	490.311	456.604	33.2716	RG	125	yes	2n3ppi3m_4m3d_L_3	2n3ppi3m_4m3d_L_3	2n3ppi3m_4m3d_L_3
				2n3ppi3m_4m3d	L	736.98	830.549	35.5	RG	125	yes	2n3ppi3m_4m3d_L_5	2n3ppi3m_4m3d_L_31	2n3ppi3m_4m3d_L_5
				2n3ppi3m_4m3d	L	736.398	826.745	35.3556	RG	125	yes	2n3ppi3m_4m3d_L_5	2n3ppi3m_4m3d_L_31	2n3ppi3m_4m3d_L_5
				2n3ppi3m_4m3d	L	759.841	949.181	31.9812	NP	125	yes	2n3ppi3m_4m3d_L_28	2n3ppi3m_4m3d_L_28	2n3ppi3m_4m3d_L_28
				2n3ppi3m_4m3d	L	754.632	946.167	31.1162	NP	125	yes	2n3ppi3m_4m3d_L_28	2n3ppi3m_4m3d_L_28	2n3ppi3m_4m3d_L_28
				2n3ppi3m_4m3d	L	738.582	778.531	43.8076	NP	125	yes	2n3ppi3m_4m3d_L_8	2n3ppi3m_4m3d_L_17	2n3ppi3m_4m3d_L_8
				2n3ppi3m_4m3d	L	665.128	659.987	44.6923	NP	125	yes	2n3ppi3m_4m3d_L_9	2n3ppi3m_4m3d_L_25	2n3ppi3m_4m3d_L_9
				2n3ppi3m_4m3d	L	663.982	701.868	33.8914	NP	125	yes	2n3ppi3m_4m3d_L_35	2n3ppi3m_4m3d_L_35	2n3ppi3m_4m3d_L_35
				2n3ppi3m_4m3d	L	676.135	921.92	31.6858	n	125	yes	2n3ppi3m_4m3d_L_20	2n3ppi3m_4m3d_L_20	2n3ppi3m_4m3d_L_20
				2n3ppi3m_4m3d	L	755.168	942.923	31.7598	n	125	yes	2n3ppi3m_4m3d_L_28	2n3ppi3m_4m3d_L_28	2n3ppi3m_4m3d_L_28
				2n3ppi3m_4m3d	L	615.136	620.478	43.2	n	125	yes	2n3ppi3m_4m3d_L_13	2n3ppi3m_4m3d_L_13	2n3ppi3m_4m3d_L_13
				2n3ppi3m_4m3d	L	684.266	695.76	46.3683	n	125	yes	2n3ppi3m_4m3d_L_14	2n3ppi3m_4m3d_L_14	2n3ppi3m_4m3d_L_14
				2n3ppi3m_4m3d	L	661.658	733.918	39.0297	n	125	yes	2n3ppi3m_4m3d_L_15	2n3ppi3m_4m3d_L_15	2n3ppi3m_4m3d_L_15
				2n3ppi3m_4m3d	L	725.149	770.038	45.7292	n	125	yes	2n3ppi3m_4m3d_L_16	2n3ppi3m_4m3d_L_16	2n3ppi3m_4m3d_L_16
				2n3ppi3m_4m3d	L	738.691	794.384	47.7303	n	125	yes	2n3ppi3m_4m3d_L_17	2n3ppi3m_4m3d_L_17	2n3ppi3m_4m3d_L_17
				2n3ppi3m_4m3d	L	740.745	816.851	45.697	n	125	yes	2n3ppi3m_4m3d_L_31	2n3ppi3m_4m3d_L_31	2n3ppi3m_4m3d_L_31
				2n3ppi3m_4m3d	L	677.928	930.409	32.5276	n	125	yes	2n3ppi3m_4m3d_L_20	2n3ppi3m_4m3d_L_20	2n3ppi3m_4m3d_L_20
				2n3ppi3m_4m3d	L	671.746	933.283	36.5321	n	125	yes	2n3ppi3m_4m3d_L_20	2n3ppi3m_4m3d_L_20	2n3ppi3m_4m3d_L_20
				2n3ppi3m_4m3d	L	754.165	926.996	38.7183	n	125	yes	2n3ppi3m_4m3d_L_23	2n3ppi3m_4m3d_L_28	2n3ppi3m_4m3d_L_23
				2n3ppi3m_4m3d	L	756.91	930.983	40.0878	n	125	yes	2n3ppi3m_4m3d_L_23	2n3ppi3m_4m3d_L_28	2n3ppi3m_4m3d_L_23
				2n3ppi3m_4m3d	L	762.45	934.961	32.7282	n	125	yes	2n3ppi3m_4m3d_L_23	2n3ppi3m_4m3d_L_28	2n3ppi3m_4m3d_L_23
				2n3ppi3m_4m3d	L	679.713	667.139	57.8409	n	125	yes	2n3ppi3m_4m3d_L_25	2n3ppi3m_4m3d_L_25	2n3ppi3m_4m3d_L_25
				2n3ppi3m_4m3d	L	676.631	669.156	57.9396	n	125	yes	2n3ppi3m_4m3d_L_25	2n3ppi3m_4m3d_L_25	2n3ppi3m_4m3d_L_25
				2n3ppi3m_4m3d	L	750.359	810.969	52.1124	n	125	yes	2n3ppi3m_4m3d_L_31	2n3ppi3m_4m3d_L_31	2n3ppi3m_4m3d_L_31
				2n3ppi3m_4m3d	L	718.685	912.728	31.1026	n	125	yes	2n3ppi3m_4m3d_L_27	2n3ppi3m_4m3d_L_29	2n3ppi3m_4m3d_L_27
				2n3ppi3m_4m3d	L	757.863	945.634	31.5	n	125	yes	2n3ppi3m_4m3d_L_28	2n3ppi3m_4m3d_L_28	2n3ppi3m_4m3d_L_28
				2n3ppi3m_4m3d	L	707.54	926.989	30.5	n	125	yes	2n3ppi3m_4m3d_L_29	2n3ppi3m_4m3d_L_29	2n3ppi3m_4m3d_L_29
				2n3ppi3m_4m3d	L	742.597	889.401	36.5	n	125	yes	2n3ppi3m_4m3d_L_30	2n3ppi3m_4m3d_L_30	2n3ppi3m_4m3d_L_30
				2n3ppi3m_4m3d	L	747.859	812.181	44.7336	n	125	yes	2n3ppi3m_4m3d_L_31	2n3ppi3m_4m3d_L_31	2n3ppi3m_4m3d_L_31
				2n3ppi3m_4m3d	L	698.888	740.113	45.0827	n	125	yes	2n3ppi3m_4m3d_L_32	2n3ppi3m_4m3d_L_32	2n3ppi3m_4m3d_L_32
				2n3ppi3m_4m3d	L	647.311	703.831	35.1606	n	125	yes	2n3ppi3m_4m3d_L_33	2n3ppi3m_4m3d_L_35	2n3ppi3m_4m3d_L_33
				2n3ppi3m_4m3d	L	659.731	708.695	38.5	n	125	yes	2n3ppi3m_4m3d_L_35	2n3ppi3m_4m3d_L_35	2n3ppi3m_4m3d_L_35
				2n3ppi3m_4m3d	L	667.108	698.781	40.5928	n	125	yes	2n3ppi3m_4m3d_L_35	2n3ppi3m_4m3d_L_35	2n3ppi3m_4m3d_L_35
				2n3ppi3m_4m3d	L	655.507	676.688	38.5	n	125	yes	2n3ppi3m_4m3d_L_36	2n3ppi3m_4m3d_L_36	2n3ppi3m_4m3d_L_36
				2n3ppi3m_4m3d	R	745.57	681.209	47.4964	RG	125	yes	2n3ppi3m_4m3d_R_16	2n3ppi3m_4m3d_R_16	2n3ppi3m_4m3d_R_16
				2n3ppi3m_4m3d	R	793.011	656.231	33.5	RG	125	yes	2n3ppi3m_4m3d_R_24	2n3ppi3m_4m3d_R_24	2n3ppi3m_4m3d_R_24
				2n3ppi3m_4m3d	R	751.534	683.132	44.7421	NP	125	yes	2n3ppi3m_4m3d_R_16	2n3ppi3m_4m3d_R_16	2n3ppi3m_4m3d_R_16
				2n3ppi3m_4m3d	R	746.823	675.73	45.5	NP	125	yes	2n3ppi3m_4m3d_R_16	2n3ppi3m_4m3d_R_16	2n3ppi3m_4m3d_R_16
				2n3ppi3m_4m3d	R	798.706	659.831	35.5	NP	125	yes	2n3ppi3m_4m3d_R_24	2n3ppi3m_4m3d_R_24	2n3ppi3m_4m3d_R_24
				2n3ppi3m_4m3d	R	797.903	627.634	36.9108	n	125	yes	2n3ppi3m_4m3d_R_6	2n3ppi3m_4m3d_R_6	2n3ppi3m_4m3d_R_6
				2n3ppi3m_4m3d	R	754.698	664.237	44.4548	n	125	yes	2n3ppi3m_4m3d_R_7	2n3ppi3m_4m3d_R_7	2n3ppi3m_4m3d_R_7
				2n3ppi3m_4m3d	R	817.456	644.797	35.7944	n	125	yes	2n3ppi3m_4m3d_R_8	2n3ppi3m_4m3d_R_8	2n3ppi3m_4m3d_R_8
				2n3ppi3m_4m3d	R	805.031	658.339	36.9832	n	125	yes	2n3ppi3m_4m3d_R_10	2n3ppi3m_4m3d_R_10	2n3ppi3m_4m3d_R_10
				2n3ppi3m_4m3d	R	811.782	664.876	36.5757	n	125	yes	2n3ppi3m_4m3d_R_10	2n3ppi3m_4m3d_R_10	2n3ppi3m_4m3d_R_10
				2n3ppi3m_4m3d	R	804.136	645.992	38.271	n	125	yes	2n3ppi3m_4m3d_R_27	2n3ppi3m_4m3d_R_27	2n3ppi3m_4m3d_R_27
				2n3ppi3m_4m3d	R	801.944	649.362	38.5043	n	125	yes	2n3ppi3m_4m3d_R_27	2n3ppi3m_4m3d_R_27	2n3ppi3m_4m3d_R_27
				2n3ppi3m_4m3d	R	881	918.359	41.8423	n	125	yes	2n3ppi3m_4m3d_R_13	2n3ppi3m_4m3d_R_13	2n3ppi3m_4m3d_R_13
				2n3ppi3m_4m3d	R	755.374	699.826	49.9159	n	125	yes	2n3ppi3m_4m3d_R_18	2n3ppi3m_4m3d_R_18	2n3ppi3m_4m3d_R_14
				2n3ppi3m_4m3d	R	851.75	920.383	49.8249	n	125	yes	2n3ppi3m_4m3d_R_15	2n3ppi3m_4m3d_R_15	2n3ppi3m_4m3d_R_15
				2n3ppi3m_4m3d	R	743.083	675.581	50.5	n	125	yes	2n3ppi3m_4m3d_R_16	2n3ppi3m_4m3d_R_16	2n3ppi3m_4m3d_R_16
				2n3ppi3m_4m3d	R	747.54	707.469	53.5	n	125	yes	2n3ppi3m_4m3d_R_18	2n3ppi3m_4m3d_R_18	2n3ppi3m_4m3d_R_17
				2n3ppi3m_4m3d	R	756.702	709.865	48.5	n	125	yes	2n3ppi3m_4m3d_R_18	2n3ppi3m_4m3d_R_18	2n3ppi3m_4m3d_R_18
				2n3ppi3m_4m3d	R	789.148	678.474	37.5	n	125	yes	2n3ppi3m_4m3d_R_20	2n3ppi3m_4m3d_R_20	2n3ppi3m_4m3d_R_19
				2n3ppi3m_4m3d	R	799.155	678.769	35.5	n	125	yes	2n3ppi3m_4m3d_R_20	2n3ppi3m_4m3d_R_20	2n3ppi3m_4m3d_R_20
				2n3ppi3m_4m3d	R	795.358	662.742	37.5	n	125	yes	2n3ppi3m_4m3d_R_24	2n3ppi3m_4m3d_R_24	2n3ppi3m_4m3d_R_24
				2n3ppi3m_4m3d	R	796.9	666.339	35.5	n	125	yes	2n3ppi3m_4m3d_R_24	2n3ppi3m_4m3d_R_24	2n3ppi3m_4m3d_R_24
				2n3ppi3m_4m3d	R	794.686	659.315	36.5	n	125	yes	2n3ppi3m_4m3d_R_24	2n3ppi3m_4m3d_R_24	2n3ppi3m_4m3d_R_24
				2n3ppi3m_4m3d	R	788.271	662.249	38.5	n	125	yes	2n3ppi3m_4m3d_R_24	2n3ppi3m_4m3d_R_24	2n3ppi3m_4m3d_R_24
				2n3ppi3m_4m3d	R	802.627	652.705	36.5	n	125	yes	2n3ppi3m_4m3d_R_27	2n3ppi3m_4m3d_R_27	2n3ppi3m_4m3d_R_27
				2n3ppi3m_4m3d	R	799.124	655.169	35.5	n	125	yes	2n3ppi3m_4m3d_R_27	2n3ppi3m_4m3d_R_27	2n3ppi3m_4m3d_R_27
				2n3ppi3m_4m3d	R	797.814	646.598	34.5	n	125	yes	2n3ppi3m_4m3d_R_27	2n3ppi3m_4m3d_R_27	2n3ppi3m_4m3d_R_27
				5n3ppi3m_4m3d	L	879.479	887.522	25.14	RG	125	yes	5n3ppi3m_4m3d_L_41	5n3ppi3m_4m3d_L_41	5n3ppi3m_4m3d_L_41
				5n3ppi3m_4m3d	L	873.804	883.728	26.5	RG	125	yes	5n3ppi3m_4m3d_L_41	5n3ppi3m_4m3d_L_41	5n3ppi3m_4m3d_L_2
				5n3ppi3m_4m3d	L	878.853	893.692	25.5	RG	125	yes	5n3ppi3m_4m3d_L_41	5n3ppi3m_4m3d_L_41	5n3ppi3m_4m3d_L_41
				5n3ppi3m_4m3d	L	769.141	411.226	29.7018	RG	125	yes	5n3ppi3m_4m3d_L_4	5n3ppi3m_4m3d_L_4	5n3ppi3m_4m3d_L_4
				5n3ppi3m_4m3d	L	814.725	601.304	32.5	RG	125	yes	5n3ppi3m_4m3d_L_46	5n3ppi3m_4m3d_L_46	5n3ppi3m_4m3d_L_46
				5n3ppi3m_4m3d	L	641.666	558.813	20.8869	n	125	yes	5n3ppi3m_4m3d_L_6	5n3ppi3m_4m3d_L_6	5n3ppi3m_4m3d_L_6
				5n3ppi3m_4m3d	L	651.236	582.714	20.6795	n	125	yes	5n3ppi3m_4m3d_L_45	5n3ppi3m_4m3d_L_45	5n3ppi3m_4m3d_L_45
				5n3ppi3m_4m3d	L	676.474	564.703	21.7439	n	125	yes	5n3ppi3m_4m3d_L_8	5n3ppi3m_4m3d_L_8	5n3ppi3m_4m3d_L_8
				5n3ppi3m_4m3d	L	653.128	569.403	21.8358	n	125	yes	5n3ppi3m_4m3d_L_45	5n3ppi3m_4m3d_L_45	5n3ppi3m_4m3d_L_13
				5n3ppi3m_4m3d	L	660.57	577.652	22.0272	n	125	yes	5n3ppi3m_4m3d_L_45	5n3ppi3m_4m3d_L_45	5n3ppi3m_4m3d_L_10
				5n3ppi3m_4m3d	L	652.619	577.86	22.0842	n	125	yes	5n3ppi3m_4m3d_L_45	5n3ppi3m_4m3d_L_45	5n3ppi3m_4m3d_L_45
				5n3ppi3m_4m3d	L	644.996	584.778	24.6536	n	125	yes	5n3ppi3m_4m3d_L_45	5n3ppi3m_4m3d_L_45	5n3ppi3m_4m3d_L_45
				5n3ppi3m_4m3d	L	657.893	567.017	25.0432	n	125	yes	5n3ppi3m_4m3d_L_45	5n3ppi3m_4m3d_L_45	5n3ppi3m_4m3d_L_13
				5n3ppi3m_4m3d	L	792.981	603.369	32.6979	n	125	yes	5n3ppi3m_4m3d_L_14	5n3ppi3m_4m3d_L_14	5n3ppi3m_4m3d_L_14
				5n3ppi3m_4m3d	L	806.938	620.13	32.154	n	125	yes	5n3ppi3m_4m3d_L_44	5n3ppi3m_4m3d_L_44	5n3ppi3m_4m3d_L_44
				5n3ppi3m_4m3d	L	805.345	602.899	33.2311	n	125	yes	5n3ppi3m_4m3d_L_46	5n3ppi3m_4m3d_L_46	5n3ppi3m_4m3d_L_46
				5n3ppi3m_4m3d	L	803.798	601.03	35.6215	n	125	yes	5n3ppi3m_4m3d_L_46	5n3ppi3m_4m3d_L_46	5n3ppi3m_4m3d_L_46
				5n3ppi3m_4m3d	L	812.799	604.396	36.1322	n	125	yes	5n3ppi3m_4m3d_L_46	5n3ppi3m_4m3d_L_46	5n3ppi3m_4m3d_L_46
				5n3ppi3m_4m3d	L	810.593	609.1	36.4491	n	125	yes	5n3ppi3m_4m3d_L_46	5n3ppi3m_4m3d_L_46	5n3ppi3m_4m3d_L_39
				5n3ppi3m_4m3d	L	807.568	606.925	37.3685	n	125	yes	5n3ppi3m_4m3d_L_46	5n3ppi3m_4m3d_L_46	5n3ppi3m_4m3d_L_39
				5n3ppi3m_4m3d	L	821.96	612.438	38.0377	n	125	yes	5n3ppi3m_4m3d_L_46	5n3ppi3m_4m3d_L_46	5n3ppi3m_4m3d_L_37
				5n3ppi3m_4m3d	L	813.324	623.144	37.2387	n	125	yes	5n3ppi3m_4m3d_L_44	5n3ppi3m_4m3d_L_44	5n3ppi3m_4m3d_L_22
				5n3ppi3m_4m3d	L	810.571	600.189	38.7288	n	125	yes	5n3ppi3m_4m3d_L_46	5n3ppi3m_4m3d_L_46	5n3ppi3m_4m3d_L_46
				5n3ppi3m_4m3d	L	818.263	613.007	38.4514	n	125	yes	5n3ppi3m_4m3d_L_46	5n3ppi3m_4m3d_L_46	5n3ppi3m_4m3d_L_37
				5n3ppi3m_4m3d	L	817.103	609.812	40.1471	n	125	yes	5n3ppi3m_4m3d_L_46	5n3ppi3m_4m3d_L_46	5n3ppi3m_4m3d_L_37
				5n3ppi3m_4m3d	L	816.893	606.036	42.126	n	125	yes	5n3ppi3m_4m3d_L_46	5n3ppi3m_4m3d_L_46	5n3ppi3m_4m3d_L_37
				5n3ppi3m_4m3d	L	814.096	611.447	45.5202	n	125	yes	5n3ppi3m_4m3d_L_46	5n3ppi3m_4m3d_L_46	5n3ppi3m_4m3d_L_37
				5n3ppi3m_4m3d	L	820.497	641.99	32.3076	n	125	yes	5n3ppi3m_4m3d_L_42	5n3ppi3m_4m3d_L_42	5n3ppi3m_4m3d_L_36
				5n3ppi3m_4m3d	L	831.748	662.431	37.9116	n	125	yes	5n3ppi3m_4m3d_L_29	5n3ppi3m_4m3d_L_29	5n3ppi3m_4m3d_L_29
				5n3ppi3m_4m3d	L	818.474	644.391	40.3377	n	125	yes	5n3ppi3m_4m3d_L_42	5n3ppi3m_4m3d_L_42	5n3ppi3m_4m3d_L_36
				5n3ppi3m_4m3d	L	825.767	650.194	40.5022	n	125	yes	5n3ppi3m_4m3d_L_42	5n3ppi3m_4m3d_L_42	5n3ppi3m_4m3d_L_36
				5n3ppi3m_4m3d	L	870.562	858.413	36.2135	n	125	yes	5n3ppi3m_4m3d_L_38	5n3ppi3m_4m3d_L_38	5n3ppi3m_4m3d_L_32
				5n3ppi3m_4m3d	L	890.559	873.872	38.8112	n	125	yes	5n3ppi3m_4m3d_L_34	5n3ppi3m_4m3d_L_34	5n3ppi3m_4m3d_L_34
				5n3ppi3m_4m3d	L	890.744	871.254	40.1556	n	125	yes	5n3ppi3m_4m3d_L_34	5n3ppi3m_4m3d_L_34	5n3ppi3m_4m3d_L_34
				5n3ppi3m_4m3d	L	824.284	605.918	48.1848	n	125	yes	5n3ppi3m_4m3d_L_46	5n3ppi3m_4m3d_L_46	5n3ppi3m_4m3d_L_37
				5n3ppi3m_4m3d	L	816.942	648.536	40.5	n	125	yes	5n3ppi3m_4m3d_L_42	5n3ppi3m_4m3d_L_42	5n3ppi3m_4m3d_L_36
				5n3ppi3m_4m3d	L	819.25	603.563	42.5	n	125	yes	5n3ppi3m_4m3d_L_46	5n3ppi3m_4m3d_L_46	5n3ppi3m_4m3d_L_37
				5n3ppi3m_4m3d	L	870.665	871.812	43.5	n	125	yes	5n3ppi3m_4m3d_L_38	5n3ppi3m_4m3d_L_38	5n3ppi3m_4m3d_L_38
				5n3ppi3m_4m3d	L	809.767	613.362	36.5	n	125	yes	5n3ppi3m_4m3d_L_46	5n3ppi3m_4m3d_L_46	5n3ppi3m_4m3d_L_39
				5n3ppi3m_4m3d	L	812.735	598.44	40.5	n	125	yes	5n3ppi3m_4m3d_L_46	5n3ppi3m_4m3d_L_46	5n3ppi3m_4m3d_L_46
				5n3ppi3m_4m3d	L	877.121	893.07	24.5	n	125	yes	5n3ppi3m_4m3d_L_41	5n3ppi3m_4m3d_L_41	5n3ppi3m_4m3d_L_41
				5n3ppi3m_4m3d	L	808.705	646.557	36.5	n	125	yes	5n3ppi3m_4m3d_L_42	5n3ppi3m_4m3d_L_42	5n3ppi3m_4m3d_L_42
				5n3ppi3m_4m3d	L	813.031	575.596	39.0192	n	125	yes	5n3ppi3m_4m3d_L_43	5n3ppi3m_4m3d_L_43	5n3ppi3m_4m3d_L_43
				5n3ppi3m_4m3d	L	804.309	616.37	42.5	n	125	yes	5n3ppi3m_4m3d_L_44	5n3ppi3m_4m3d_L_44	5n3ppi3m_4m3d_L_44
				5n3ppi3m_4m3d	L	654.861	586.646	21.6396	n	125	yes	5n3ppi3m_4m3d_L_45	5n3ppi3m_4m3d_L_45	5n3ppi3m_4m3d_L_45
				5n3ppi3m_4m3d	L	811.642	598.534	30.5	n	125	yes	5n3ppi3m_4m3d_L_46	5n3ppi3m_4m3d_L_46	5n3ppi3m_4m3d_L_46
				5n3ppi3m_4m3d	R	1002.92	845.076	24.6155	RG	125	yes	5n3ppi3m_4m3d_R_97	5n3ppi3m_4m3d_R_127	5n3ppi3m_4m3d_R_97
				5n3ppi3m_4m3d	R	984.278	856.769	25.5625	RG	125	yes	5n3ppi3m_4m3d_R_132	5n3ppi3m_4m3d_R_132	5n3ppi3m_4m3d_R_132
				5n3ppi3m_4m3d	R	1028.54	820.791	23.5	RG	125	yes	5n3ppi3m_4m3d_R_126	5n3ppi3m_4m3d_R_126	5n3ppi3m_4m3d_R_3
				5n3ppi3m_4m3d	R	935.365	610.699	20.8244	RG	125	yes	5n3ppi3m_4m3d_R_116	5n3ppi3m_4m3d_R_116	5n3ppi3m_4m3d_R_116
				5n3ppi3m_4m3d	R	915.04	714.257	26.0756	RG	125	yes	5n3ppi3m_4m3d_R_134	5n3ppi3m_4m3d_R_134	5n3ppi3m_4m3d_R_134
				5n3ppi3m_4m3d	R	915.479	721.744	26.7121	RG	125	yes	5n3ppi3m_4m3d_R_123	5n3ppi3m_4m3d_R_123	5n3ppi3m_4m3d_R_123
				5n3ppi3m_4m3d	R	967.631	722.326	23.5	RG	125	yes	5n3ppi3m_4m3d_R_48	5n3ppi3m_4m3d_R_48	5n3ppi3m_4m3d_R_7
				5n3ppi3m_4m3d	R	940.422	678.729	22.5	RG	125	yes	5n3ppi3m_4m3d_R_124	5n3ppi3m_4m3d_R_124	5n3ppi3m_4m3d_R_16
				5n3ppi3m_4m3d	R	1028.19	828.346	23.5	NP	125	yes	5n3ppi3m_4m3d_R_126	5n3ppi3m_4m3d_R_126	5n3ppi3m_4m3d_R_64
				5n3ppi3m_4m3d	R	1023.77	827.291	23.5	NP	125	yes	5n3ppi3m_4m3d_R_126	5n3ppi3m_4m3d_R_126	5n3ppi3m_4m3d_R_64
				5n3ppi3m_4m3d	R	1063.06	526.554	23.8465	n	125	yes	5n3ppi3m_4m3d_R_111	5n3ppi3m_4m3d_R_111	5n3ppi3m_4m3d_R_111
				5n3ppi3m_4m3d	R	923.786	571.096	23.6196	n	125	yes	5n3ppi3m_4m3d_R_12	5n3ppi3m_4m3d_R_12	5n3ppi3m_4m3d_R_12
				5n3ppi3m_4m3d	R	902.096	618.312	30.8827	n	125	yes	5n3ppi3m_4m3d_R_118	5n3ppi3m_4m3d_R_118	5n3ppi3m_4m3d_R_118
				5n3ppi3m_4m3d	R	903.98	633.195	31.7807	n	125	yes	5n3ppi3m_4m3d_R_119	5n3ppi3m_4m3d_R_119	5n3ppi3m_4m3d_R_14
				5n3ppi3m_4m3d	R	1113.6	638.008	26.7282	n	125	yes	5n3ppi3m_4m3d_R_15	5n3ppi3m_4m3d_R_15	5n3ppi3m_4m3d_R_15
				5n3ppi3m_4m3d	R	942.203	684.333	23.541	n	125	yes	5n3ppi3m_4m3d_R_124	5n3ppi3m_4m3d_R_124	5n3ppi3m_4m3d_R_16
				5n3ppi3m_4m3d	R	938.874	718.085	23.2781	n	125	yes	5n3ppi3m_4m3d_R_44	5n3ppi3m_4m3d_R_44	5n3ppi3m_4m3d_R_44
				5n3ppi3m_4m3d	R	937.468	670.276	26.2255	n	125	yes	5n3ppi3m_4m3d_R_124	5n3ppi3m_4m3d_R_124	5n3ppi3m_4m3d_R_124
				5n3ppi3m_4m3d	R	960.144	719.221	26.797	n	125	yes	5n3ppi3m_4m3d_R_45	5n3ppi3m_4m3d_R_45	5n3ppi3m_4m3d_R_29
				5n3ppi3m_4m3d	R	924.539	676.551	27.8548	n	125	yes	5n3ppi3m_4m3d_R_27	5n3ppi3m_4m3d_R_27	5n3ppi3m_4m3d_R_20
				5n3ppi3m_4m3d	R	916.272	693.614	27.819	n	125	yes	5n3ppi3m_4m3d_R_79	5n3ppi3m_4m3d_R_79	5n3ppi3m_4m3d_R_79
				5n3ppi3m_4m3d	R	923.83	699.362	27.5895	n	125	yes	5n3ppi3m_4m3d_R_105	5n3ppi3m_4m3d_R_105	5n3ppi3m_4m3d_R_23
				5n3ppi3m_4m3d	R	928.383	702.149	28.0164	n	125	yes	5n3ppi3m_4m3d_R_105	5n3ppi3m_4m3d_R_105	5n3ppi3m_4m3d_R_23
				5n3ppi3m_4m3d	R	949.239	706.045	28.488	n	125	yes	5n3ppi3m_4m3d_R_115	5n3ppi3m_4m3d_R_115	5n3ppi3m_4m3d_R_115
				5n3ppi3m_4m3d	R	917.013	709.745	28.2441	n	125	yes	5n3ppi3m_4m3d_R_134	5n3ppi3m_4m3d_R_134	5n3ppi3m_4m3d_R_134
				5n3ppi3m_4m3d	R	922.861	718.814	28.6743	n	125	yes	5n3ppi3m_4m3d_R_123	5n3ppi3m_4m3d_R_123	5n3ppi3m_4m3d_R_123
				5n3ppi3m_4m3d	R	916.989	681.659	29.2312	n	125	yes	5n3ppi3m_4m3d_R_27	5n3ppi3m_4m3d_R_27	5n3ppi3m_4m3d_R_27
				5n3ppi3m_4m3d	R	956.033	706.775	29.9699	n	125	yes	5n3ppi3m_4m3d_R_115	5n3ppi3m_4m3d_R_115	5n3ppi3m_4m3d_R_115
				5n3ppi3m_4m3d	R	953.197	716.458	29.3684	n	125	yes	5n3ppi3m_4m3d_R_45	5n3ppi3m_4m3d_R_45	5n3ppi3m_4m3d_R_29
				5n3ppi3m_4m3d	R	922.903	711.92	30.6066	n	125	yes	5n3ppi3m_4m3d_R_134	5n3ppi3m_4m3d_R_134	5n3ppi3m_4m3d_R_134
				5n3ppi3m_4m3d	R	940.748	719.941	30.4254	n	125	yes	5n3ppi3m_4m3d_R_44	5n3ppi3m_4m3d_R_44	5n3ppi3m_4m3d_R_44
				5n3ppi3m_4m3d	R	937.092	708.689	31.628	n	125	yes	5n3ppi3m_4m3d_R_105	5n3ppi3m_4m3d_R_105	5n3ppi3m_4m3d_R_32
				5n3ppi3m_4m3d	R	917.986	711.397	31.0825	n	125	yes	5n3ppi3m_4m3d_R_134	5n3ppi3m_4m3d_R_134	5n3ppi3m_4m3d_R_134
				5n3ppi3m_4m3d	R	971.859	650.432	26.6427	n	125	yes	5n3ppi3m_4m3d_R_34	5n3ppi3m_4m3d_R_34	5n3ppi3m_4m3d_R_34
				5n3ppi3m_4m3d	R	1106.85	664.45	24.4774	n	125	yes	5n3ppi3m_4m3d_R_130	5n3ppi3m_4m3d_R_130	5n3ppi3m_4m3d_R_35
				5n3ppi3m_4m3d	R	1116.89	671.689	25.2886	n	125	yes	5n3ppi3m_4m3d_R_110	5n3ppi3m_4m3d_R_110	5n3ppi3m_4m3d_R_110
				5n3ppi3m_4m3d	R	1106.76	682.162	25.5889	n	125	yes	5n3ppi3m_4m3d_R_37	5n3ppi3m_4m3d_R_37	5n3ppi3m_4m3d_R_37
				5n3ppi3m_4m3d	R	1110.49	671.728	27.3689	n	125	yes	5n3ppi3m_4m3d_R_110	5n3ppi3m_4m3d_R_110	5n3ppi3m_4m3d_R_110
				5n3ppi3m_4m3d	R	1111.38	674.305	27.3386	n	125	yes	5n3ppi3m_4m3d_R_110	5n3ppi3m_4m3d_R_110	5n3ppi3m_4m3d_R_110
				5n3ppi3m_4m3d	R	1127.25	675.85	26.1883	n	125	yes	5n3ppi3m_4m3d_R_40	5n3ppi3m_4m3d_R_40	5n3ppi3m_4m3d_R_40
				5n3ppi3m_4m3d	R	928.5	726.226	26.1081	n	125	yes	5n3ppi3m_4m3d_R_123	5n3ppi3m_4m3d_R_123	5n3ppi3m_4m3d_R_121
				5n3ppi3m_4m3d	R	941.818	736.031	27.2354	n	125	yes	5n3ppi3m_4m3d_R_85	5n3ppi3m_4m3d_R_85	5n3ppi3m_4m3d_R_85
				5n3ppi3m_4m3d	R	929.19	740.589	29.5768	n	125	yes	5n3ppi3m_4m3d_R_91	5n3ppi3m_4m3d_R_91	5n3ppi3m_4m3d_R_43
				5n3ppi3m_4m3d	R	940.94	724.821	30.4325	n	125	yes	5n3ppi3m_4m3d_R_44	5n3ppi3m_4m3d_R_44	5n3ppi3m_4m3d_R_44
				5n3ppi3m_4m3d	R	952.226	725.784	30.8445	n	125	yes	5n3ppi3m_4m3d_R_45	5n3ppi3m_4m3d_R_45	5n3ppi3m_4m3d_R_45
				5n3ppi3m_4m3d	R	921.068	738.462	30.1768	n	125	yes	5n3ppi3m_4m3d_R_91	5n3ppi3m_4m3d_R_91	5n3ppi3m_4m3d_R_91
				5n3ppi3m_4m3d	R	954.418	747.366	30.299	n	125	yes	5n3ppi3m_4m3d_R_86	5n3ppi3m_4m3d_R_86	5n3ppi3m_4m3d_R_86
				5n3ppi3m_4m3d	R	964.95	730.798	28.5974	n	125	yes	5n3ppi3m_4m3d_R_48	5n3ppi3m_4m3d_R_48	5n3ppi3m_4m3d_R_48
				5n3ppi3m_4m3d	R	1089.42	785.67	23.27	n	125	yes	5n3ppi3m_4m3d_R_136	5n3ppi3m_4m3d_R_136	5n3ppi3m_4m3d_R_49
				5n3ppi3m_4m3d	R	1110.81	746.435	24.6718	n	125	yes	5n3ppi3m_4m3d_R_52	5n3ppi3m_4m3d_R_52	5n3ppi3m_4m3d_R_50
				5n3ppi3m_4m3d	R	1079.98	778.588	24.7121	n	125	yes	5n3ppi3m_4m3d_R_136	5n3ppi3m_4m3d_R_136	5n3ppi3m_4m3d_R_108
				5n3ppi3m_4m3d	R	1110.85	756.019	25.1983	n	125	yes	5n3ppi3m_4m3d_R_52	5n3ppi3m_4m3d_R_52	5n3ppi3m_4m3d_R_52
				5n3ppi3m_4m3d	R	1081.76	763.141	25.6877	n	125	yes	5n3ppi3m_4m3d_R_139	5n3ppi3m_4m3d_R_139	5n3ppi3m_4m3d_R_137
				5n3ppi3m_4m3d	R	1071.41	769.981	25.4476	n	125	yes	5n3ppi3m_4m3d_R_139	5n3ppi3m_4m3d_R_139	5n3ppi3m_4m3d_R_139
				5n3ppi3m_4m3d	R	1080.78	799.276	25.8757	n	125	yes	5n3ppi3m_4m3d_R_55	5n3ppi3m_4m3d_R_55	5n3ppi3m_4m3d_R_55
				5n3ppi3m_4m3d	R	1075.34	751.968	26.2306	n	125	yes	5n3ppi3m_4m3d_R_57	5n3ppi3m_4m3d_R_57	5n3ppi3m_4m3d_R_56
				5n3ppi3m_4m3d	R	1081.53	742.369	27.9314	n	125	yes	5n3ppi3m_4m3d_R_57	5n3ppi3m_4m3d_R_57	5n3ppi3m_4m3d_R_57
				5n3ppi3m_4m3d	R	1131.54	771.735	27.5302	n	125	yes	5n3ppi3m_4m3d_R_58	5n3ppi3m_4m3d_R_58	5n3ppi3m_4m3d_R_58
				5n3ppi3m_4m3d	R	1029.87	803.218	23.0145	n	125	yes	5n3ppi3m_4m3d_R_59	5n3ppi3m_4m3d_R_59	5n3ppi3m_4m3d_R_59
				5n3ppi3m_4m3d	R	962.524	820.013	25.6537	n	125	yes	5n3ppi3m_4m3d_R_60	5n3ppi3m_4m3d_R_60	5n3ppi3m_4m3d_R_60
				5n3ppi3m_4m3d	R	998.231	847.745	26.8703	n	125	yes	5n3ppi3m_4m3d_R_97	5n3ppi3m_4m3d_R_127	5n3ppi3m_4m3d_R_97
				5n3ppi3m_4m3d	R	1027.52	837.166	30.4677	n	125	yes	5n3ppi3m_4m3d_R_126	5n3ppi3m_4m3d_R_126	5n3ppi3m_4m3d_R_126
				5n3ppi3m_4m3d	R	982.576	847.145	30.7293	n	125	yes	5n3ppi3m_4m3d_R_132	5n3ppi3m_4m3d_R_132	5n3ppi3m_4m3d_R_99
				5n3ppi3m_4m3d	R	1020.3	831.365	31.1762	n	125	yes	5n3ppi3m_4m3d_R_126	5n3ppi3m_4m3d_R_126	5n3ppi3m_4m3d_R_64
				5n3ppi3m_4m3d	R	1011.34	838.227	31.9659	n	125	yes	5n3ppi3m_4m3d_R_127	5n3ppi3m_4m3d_R_127	5n3ppi3m_4m3d_R_127
				5n3ppi3m_4m3d	R	1014.62	854.529	31.2755	n	125	yes	5n3ppi3m_4m3d_R_128	5n3ppi3m_4m3d_R_128	5n3ppi3m_4m3d_R_128
				5n3ppi3m_4m3d	R	1057.79	843.422	24.1115	n	125	yes	5n3ppi3m_4m3d_R_67	5n3ppi3m_4m3d_R_67	5n3ppi3m_4m3d_R_67
				5n3ppi3m_4m3d	R	1092.61	825.093	25.9825	n	125	yes	5n3ppi3m_4m3d_R_75	5n3ppi3m_4m3d_R_75	5n3ppi3m_4m3d_R_75
				5n3ppi3m_4m3d	R	1086.77	825.296	25.3949	n	125	yes	5n3ppi3m_4m3d_R_75	5n3ppi3m_4m3d_R_75	5n3ppi3m_4m3d_R_75
				5n3ppi3m_4m3d	R	1091.71	834.515	25.6671	n	125	yes	5n3ppi3m_4m3d_R_75	5n3ppi3m_4m3d_R_75	5n3ppi3m_4m3d_R_75
				5n3ppi3m_4m3d	R	1043.63	840.079	25.9719	n	125	yes	5n3ppi3m_4m3d_R_135	5n3ppi3m_4m3d_R_135	5n3ppi3m_4m3d_R_71
				5n3ppi3m_4m3d	R	1042.82	829.028	26.6494	n	125	yes	5n3ppi3m_4m3d_R_103	5n3ppi3m_4m3d_R_103	5n3ppi3m_4m3d_R_72
				5n3ppi3m_4m3d	R	1066.96	817.994	28.3227	n	125	yes	5n3ppi3m_4m3d_R_104	5n3ppi3m_4m3d_R_104	5n3ppi3m_4m3d_R_73
				5n3ppi3m_4m3d	R	1103.59	829.06	31.7484	n	125	yes	5n3ppi3m_4m3d_R_74	5n3ppi3m_4m3d_R_74	5n3ppi3m_4m3d_R_74
				5n3ppi3m_4m3d	R	1091.95	830.712	31.9797	n	125	yes	5n3ppi3m_4m3d_R_75	5n3ppi3m_4m3d_R_75	5n3ppi3m_4m3d_R_75
				5n3ppi3m_4m3d	R	892.117	615.458	37.6375	n	125	yes	5n3ppi3m_4m3d_R_120	5n3ppi3m_4m3d_R_120	5n3ppi3m_4m3d_R_120
				5n3ppi3m_4m3d	R	959.046	681.714	32.0373	n	125	yes	5n3ppi3m_4m3d_R_77	5n3ppi3m_4m3d_R_77	5n3ppi3m_4m3d_R_77
				5n3ppi3m_4m3d	R	922.331	719.29	32.0073	n	125	yes	5n3ppi3m_4m3d_R_123	5n3ppi3m_4m3d_R_123	5n3ppi3m_4m3d_R_123
				5n3ppi3m_4m3d	R	916.717	691.391	33.9547	n	125	yes	5n3ppi3m_4m3d_R_79	5n3ppi3m_4m3d_R_79	5n3ppi3m_4m3d_R_79
				5n3ppi3m_4m3d	R	930.023	713.504	34.4039	n	125	yes	5n3ppi3m_4m3d_R_105	5n3ppi3m_4m3d_R_105	5n3ppi3m_4m3d_R_105
				5n3ppi3m_4m3d	R	916.415	716.649	34.3646	n	125	yes	5n3ppi3m_4m3d_R_134	5n3ppi3m_4m3d_R_134	5n3ppi3m_4m3d_R_134
				5n3ppi3m_4m3d	R	903.695	686.822	35.3364	n	125	yes	5n3ppi3m_4m3d_R_82	5n3ppi3m_4m3d_R_82	5n3ppi3m_4m3d_R_82
				5n3ppi3m_4m3d	R	906.549	704.504	37.2486	n	125	yes	5n3ppi3m_4m3d_R_83	5n3ppi3m_4m3d_R_83	5n3ppi3m_4m3d_R_83
				5n3ppi3m_4m3d	R	992.093	675.472	32.0071	n	125	yes	5n3ppi3m_4m3d_R_84	5n3ppi3m_4m3d_R_84	5n3ppi3m_4m3d_R_84
				5n3ppi3m_4m3d	R	940.988	742.208	32.5296	n	125	yes	5n3ppi3m_4m3d_R_85	5n3ppi3m_4m3d_R_85	5n3ppi3m_4m3d_R_85
				5n3ppi3m_4m3d	R	953.574	744.922	33.8742	n	125	yes	5n3ppi3m_4m3d_R_86	5n3ppi3m_4m3d_R_86	5n3ppi3m_4m3d_R_86
				5n3ppi3m_4m3d	R	924.164	724.026	34.4105	n	125	yes	5n3ppi3m_4m3d_R_123	5n3ppi3m_4m3d_R_123	5n3ppi3m_4m3d_R_123
				5n3ppi3m_4m3d	R	916.704	741.043	34.5905	n	125	yes	5n3ppi3m_4m3d_R_91	5n3ppi3m_4m3d_R_91	5n3ppi3m_4m3d_R_91
				5n3ppi3m_4m3d	R	927.295	732.507	35.8368	n	125	yes	5n3ppi3m_4m3d_R_123	5n3ppi3m_4m3d_R_123	5n3ppi3m_4m3d_R_121
				5n3ppi3m_4m3d	R	918.225	750.039	38.1121	n	125	yes	5n3ppi3m_4m3d_R_91	5n3ppi3m_4m3d_R_91	5n3ppi3m_4m3d_R_90
				5n3ppi3m_4m3d	R	915.955	741.984	39.7596	n	125	yes	5n3ppi3m_4m3d_R_91	5n3ppi3m_4m3d_R_91	5n3ppi3m_4m3d_R_91
				5n3ppi3m_4m3d	R	995.741	824.01	32.6986	n	125	yes	5n3ppi3m_4m3d_R_92	5n3ppi3m_4m3d_R_92	5n3ppi3m_4m3d_R_92
				5n3ppi3m_4m3d	R	1008.83	840.678	32.5304	n	125	yes	5n3ppi3m_4m3d_R_127	5n3ppi3m_4m3d_R_127	5n3ppi3m_4m3d_R_127
				5n3ppi3m_4m3d	R	1015.16	844.42	32.6402	n	125	yes	5n3ppi3m_4m3d_R_127	5n3ppi3m_4m3d_R_127	5n3ppi3m_4m3d_R_127
				5n3ppi3m_4m3d	R	966.736	866.591	32.9491	n	125	yes	5n3ppi3m_4m3d_R_101	5n3ppi3m_4m3d_R_101	5n3ppi3m_4m3d_R_101
				5n3ppi3m_4m3d	R	980.436	820.075	33.7985	n	125	yes	5n3ppi3m_4m3d_R_96	5n3ppi3m_4m3d_R_96	5n3ppi3m_4m3d_R_96
				5n3ppi3m_4m3d	R	1002.48	838.346	33.4171	n	125	yes	5n3ppi3m_4m3d_R_97	5n3ppi3m_4m3d_R_127	5n3ppi3m_4m3d_R_97
				5n3ppi3m_4m3d	R	977.09	844.55	34.7837	n	125	yes	5n3ppi3m_4m3d_R_132	5n3ppi3m_4m3d_R_132	5n3ppi3m_4m3d_R_99
				5n3ppi3m_4m3d	R	979.88	845.826	43.2675	n	125	yes	5n3ppi3m_4m3d_R_132	5n3ppi3m_4m3d_R_132	5n3ppi3m_4m3d_R_99
				5n3ppi3m_4m3d	R	966.125	846.818	43.3615	n	125	yes	5n3ppi3m_4m3d_R_100	5n3ppi3m_4m3d_R_100	5n3ppi3m_4m3d_R_100
				5n3ppi3m_4m3d	R	971.841	868.107	43.499	n	125	yes	5n3ppi3m_4m3d_R_101	5n3ppi3m_4m3d_R_101	5n3ppi3m_4m3d_R_101
				5n3ppi3m_4m3d	R	986.728	871.588	44.1511	n	125	yes	5n3ppi3m_4m3d_R_102	5n3ppi3m_4m3d_R_102	5n3ppi3m_4m3d_R_102
				5n3ppi3m_4m3d	R	1051.67	827.353	32.8819	n	125	yes	5n3ppi3m_4m3d_R_103	5n3ppi3m_4m3d_R_103	5n3ppi3m_4m3d_R_103
				5n3ppi3m_4m3d	R	1064.48	829.373	32.6365	n	125	yes	5n3ppi3m_4m3d_R_104	5n3ppi3m_4m3d_R_104	5n3ppi3m_4m3d_R_104
				5n3ppi3m_4m3d	R	927.186	712.261	54.1993	n	125	yes	5n3ppi3m_4m3d_R_105	5n3ppi3m_4m3d_R_105	5n3ppi3m_4m3d_R_105
				5n3ppi3m_4m3d	R	951.974	830.948	51.2682	n	125	yes	5n3ppi3m_4m3d_R_106	5n3ppi3m_4m3d_R_106	5n3ppi3m_4m3d_R_106
				5n3ppi3m_4m3d	R	939.657	822.24	33.5	n	125	yes	5n3ppi3m_4m3d_R_107	5n3ppi3m_4m3d_R_107	5n3ppi3m_4m3d_R_107
				5n3ppi3m_4m3d	R	1075.39	780.943	24.5	n	125	yes	5n3ppi3m_4m3d_R_136	5n3ppi3m_4m3d_R_136	5n3ppi3m_4m3d_R_108
				5n3ppi3m_4m3d	R	1065.15	758.419	22.5	n	125	yes	5n3ppi3m_4m3d_R_139	5n3ppi3m_4m3d_R_139	5n3ppi3m_4m3d_R_109
				5n3ppi3m_4m3d	R	1114.56	667.604	25.5	n	125	yes	5n3ppi3m_4m3d_R_110	5n3ppi3m_4m3d_R_110	5n3ppi3m_4m3d_R_110
				5n3ppi3m_4m3d	R	1061.35	521.199	21.5	n	125	yes	5n3ppi3m_4m3d_R_111	5n3ppi3m_4m3d_R_111	5n3ppi3m_4m3d_R_111
				5n3ppi3m_4m3d	R	1047.22	505.445	20.5	n	125	yes	5n3ppi3m_4m3d_R_112	5n3ppi3m_4m3d_R_112	5n3ppi3m_4m3d_R_112
				5n3ppi3m_4m3d	R	1087.92	554.85	23.5	n	125	yes	5n3ppi3m_4m3d_R_113	5n3ppi3m_4m3d_R_113	5n3ppi3m_4m3d_R_113
				5n3ppi3m_4m3d	R	921.454	708.006	25.5	n	125	yes	5n3ppi3m_4m3d_R_134	5n3ppi3m_4m3d_R_134	5n3ppi3m_4m3d_R_134
				5n3ppi3m_4m3d	R	957.935	708.516	22.5	n	125	yes	5n3ppi3m_4m3d_R_115	5n3ppi3m_4m3d_R_115	5n3ppi3m_4m3d_R_115
				5n3ppi3m_4m3d	R	936.189	613.487	27.957	n	125	yes	5n3ppi3m_4m3d_R_116	5n3ppi3m_4m3d_R_116	5n3ppi3m_4m3d_R_116
				5n3ppi3m_4m3d	R	908.718	610.36	23.5	n	125	yes	5n3ppi3m_4m3d_R_118	5n3ppi3m_4m3d_R_118	5n3ppi3m_4m3d_R_118
				5n3ppi3m_4m3d	R	909.103	616.875	23.5	n	125	yes	5n3ppi3m_4m3d_R_118	5n3ppi3m_4m3d_R_118	5n3ppi3m_4m3d_R_118
				5n3ppi3m_4m3d	R	897.699	626.149	28.5	n	125	yes	5n3ppi3m_4m3d_R_119	5n3ppi3m_4m3d_R_119	5n3ppi3m_4m3d_R_119
				5n3ppi3m_4m3d	R	896.388	614.182	37.5	n	125	yes	5n3ppi3m_4m3d_R_120	5n3ppi3m_4m3d_R_120	5n3ppi3m_4m3d_R_120
				5n3ppi3m_4m3d	R	925.919	725.914	29.5	n	125	yes	5n3ppi3m_4m3d_R_123	5n3ppi3m_4m3d_R_123	5n3ppi3m_4m3d_R_121
				5n3ppi3m_4m3d	R	924.059	721.912	27.5	n	125	yes	5n3ppi3m_4m3d_R_123	5n3ppi3m_4m3d_R_123	5n3ppi3m_4m3d_R_123
				5n3ppi3m_4m3d	R	920.757	722.506	31.5	n	125	yes	5n3ppi3m_4m3d_R_123	5n3ppi3m_4m3d_R_123	5n3ppi3m_4m3d_R_123
				5n3ppi3m_4m3d	R	941.803	672.498	23.5	n	125	yes	5n3ppi3m_4m3d_R_124	5n3ppi3m_4m3d_R_124	5n3ppi3m_4m3d_R_124
				5n3ppi3m_4m3d	R	1033.39	832.6	27.5	n	125	yes	5n3ppi3m_4m3d_R_126	5n3ppi3m_4m3d_R_126	5n3ppi3m_4m3d_R_126
				5n3ppi3m_4m3d	R	1035.98	837.025	28.5	n	125	yes	5n3ppi3m_4m3d_R_126	5n3ppi3m_4m3d_R_126	5n3ppi3m_4m3d_R_126
				5n3ppi3m_4m3d	R	1016.68	840.823	32.5	n	125	yes	5n3ppi3m_4m3d_R_127	5n3ppi3m_4m3d_R_127	5n3ppi3m_4m3d_R_127
				5n3ppi3m_4m3d	R	1009.38	855.649	30.5	n	125	yes	5n3ppi3m_4m3d_R_128	5n3ppi3m_4m3d_R_128	5n3ppi3m_4m3d_R_128
				5n3ppi3m_4m3d	R	1097.66	658.486	24.5	n	125	yes	5n3ppi3m_4m3d_R_130	5n3ppi3m_4m3d_R_130	5n3ppi3m_4m3d_R_130
				5n3ppi3m_4m3d	R	1101.82	660.568	24.5	n	125	yes	5n3ppi3m_4m3d_R_130	5n3ppi3m_4m3d_R_130	5n3ppi3m_4m3d_R_130
				5n3ppi3m_4m3d	R	1098.42	766.811	23.5	n	125	yes	5n3ppi3m_4m3d_R_131	5n3ppi3m_4m3d_R_131	5n3ppi3m_4m3d_R_131
				5n3ppi3m_4m3d	R	986.541	853.818	25.341	n	125	yes	5n3ppi3m_4m3d_R_132	5n3ppi3m_4m3d_R_132	5n3ppi3m_4m3d_R_132
				5n3ppi3m_4m3d	R	945.355	691.812	22.4446	n	125	yes	5n3ppi3m_4m3d_R_133	5n3ppi3m_4m3d_R_133	5n3ppi3m_4m3d_R_133
				5n3ppi3m_4m3d	R	914.356	711.06	27.2996	n	125	yes	5n3ppi3m_4m3d_R_134	5n3ppi3m_4m3d_R_134	5n3ppi3m_4m3d_R_134
				5n3ppi3m_4m3d	R	1037.93	848.605	25.2663	n	125	yes	5n3ppi3m_4m3d_R_135	5n3ppi3m_4m3d_R_135	5n3ppi3m_4m3d_R_135
				5n3ppi3m_4m3d	R	1088.35	774.841	23.4304	n	125	yes	5n3ppi3m_4m3d_R_136	5n3ppi3m_4m3d_R_136	5n3ppi3m_4m3d_R_136
				5n3ppi3m_4m3d	R	1078.81	764.914	25.8032	n	125	yes	5n3ppi3m_4m3d_R_139	5n3ppi3m_4m3d_R_139	5n3ppi3m_4m3d_R_137
				5n3ppi3m_4m3d	R	1072.16	762.381	23.5	n	125	yes	5n3ppi3m_4m3d_R_139	5n3ppi3m_4m3d_R_139	5n3ppi3m_4m3d_R_139
				5n3ppi3m_4m3d	R	1068.59	764.312	22.5	n	125	yes	5n3ppi3m_4m3d_R_139	5n3ppi3m_4m3d_R_139	5n3ppi3m_4m3d_R_139
				7n3ppi3m_4m3d	L	693.168	607.548	26.5	RG	125	yes	7n3ppi3m_4m3d_L_9	7n3ppi3m_4m3d_L_9	7n3ppi3m_4m3d_L_9
				7n3ppi3m_4m3d	L	686.42	604.836	26.3746	NP	125	yes	7n3ppi3m_4m3d_L_2	7n3ppi3m_4m3d_L_3	7n3ppi3m_4m3d_L_2
				7n3ppi3m_4m3d	L	683.964	602.419	26.5	NP	125	yes	7n3ppi3m_4m3d_L_3	7n3ppi3m_4m3d_L_3	7n3ppi3m_4m3d_L_3
				7n3ppi3m_4m3d	L	697.846	604.449	29.8026	n	125	yes	7n3ppi3m_4m3d_L_4	7n3ppi3m_4m3d_L_11	7n3ppi3m_4m3d_L_4
				7n3ppi3m_4m3d	L	701.753	600.816	26.5	n	125	yes	7n3ppi3m_4m3d_L_5	7n3ppi3m_4m3d_L_5	7n3ppi3m_4m3d_L_5
				7n3ppi3m_4m3d	L	690.706	603.942	26.5	n	125	yes	7n3ppi3m_4m3d_L_6	7n3ppi3m_4m3d_L_8	7n3ppi3m_4m3d_L_6
				7n3ppi3m_4m3d	L	691.107	598.531	27.5	n	125	yes	7n3ppi3m_4m3d_L_7	7n3ppi3m_4m3d_L_8	7n3ppi3m_4m3d_L_7
				7n3ppi3m_4m3d	L	688.793	600.995	26.5	n	125	yes	7n3ppi3m_4m3d_L_8	7n3ppi3m_4m3d_L_8	7n3ppi3m_4m3d_L_8
				7n3ppi3m_4m3d	L	691.775	608.601	29.2107	n	125	yes	7n3ppi3m_4m3d_L_9	7n3ppi3m_4m3d_L_9	7n3ppi3m_4m3d_L_9
				7n3ppi3m_4m3d	L	704.402	608.81	26.5	n	125	yes	7n3ppi3m_4m3d_L_10	7n3ppi3m_4m3d_L_10	7n3ppi3m_4m3d_L_10
				7n3ppi3m_4m3d	L	694.761	604.778	26.5	n	125	yes	7n3ppi3m_4m3d_L_11	7n3ppi3m_4m3d_L_11	7n3ppi3m_4m3d_L_11
				7n3ppi3m_4m3d	R	606.402	426.251	33.5019	RG	125	yes	7n3ppi3m_4m3d_R_10	7n3ppi3m_4m3d_R_10	7n3ppi3m_4m3d_R_10
				7n3ppi3m_4m3d	R	535.448	849.202	79.8774	RG	125	yes	7n3ppi3m_4m3d_R_35	7n3ppi3m_4m3d_R_35	7n3ppi3m_4m3d_R_35
				7n3ppi3m_4m3d	R	517.721	893.609	79.2411	RG	125	yes	7n3ppi3m_4m3d_R_32	7n3ppi3m_4m3d_R_32	7n3ppi3m_4m3d_R_32
				7n3ppi3m_4m3d	R	491.506	614.285	24.4178	RG	125	yes	7n3ppi3m_4m3d_R_4	7n3ppi3m_4m3d_R_4	7n3ppi3m_4m3d_R_4
				7n3ppi3m_4m3d	R	517.782	751.687	40.4307	RG	125	yes	7n3ppi3m_4m3d_R_17	7n3ppi3m_4m3d_R_17	7n3ppi3m_4m3d_R_5
				7n3ppi3m_4m3d	R	608.611	421.008	34.8548	NP	125	yes	7n3ppi3m_4m3d_R_10	7n3ppi3m_4m3d_R_10	7n3ppi3m_4m3d_R_10
				7n3ppi3m_4m3d	R	541.323	839.408	83.6182	NP	125	yes	7n3ppi3m_4m3d_R_35	7n3ppi3m_4m3d_R_35	7n3ppi3m_4m3d_R_35
				7n3ppi3m_4m3d	R	520.014	896.954	82.5	NP	125	yes	7n3ppi3m_4m3d_R_32	7n3ppi3m_4m3d_R_32	7n3ppi3m_4m3d_R_32
				7n3ppi3m_4m3d	R	593.581	422.08	31.512	n	125	yes	7n3ppi3m_4m3d_R_9	7n3ppi3m_4m3d_R_9	7n3ppi3m_4m3d_R_9
				7n3ppi3m_4m3d	R	609.508	431.75	40.4634	n	125	yes	7n3ppi3m_4m3d_R_10	7n3ppi3m_4m3d_R_10	7n3ppi3m_4m3d_R_10
				7n3ppi3m_4m3d	R	497.097	755.556	41.4366	n	125	yes	7n3ppi3m_4m3d_R_27	7n3ppi3m_4m3d_R_27	7n3ppi3m_4m3d_R_27
				7n3ppi3m_4m3d	R	506.375	753.408	43.6483	n	125	yes	7n3ppi3m_4m3d_R_27	7n3ppi3m_4m3d_R_27	7n3ppi3m_4m3d_R_18
				7n3ppi3m_4m3d	R	502.533	754.695	43.9943	n	125	yes	7n3ppi3m_4m3d_R_27	7n3ppi3m_4m3d_R_27	7n3ppi3m_4m3d_R_18
				7n3ppi3m_4m3d	R	506.894	760.562	43.2062	n	125	yes	7n3ppi3m_4m3d_R_27	7n3ppi3m_4m3d_R_27	7n3ppi3m_4m3d_R_18
				7n3ppi3m_4m3d	R	507.681	764.744	43.593	n	125	yes	7n3ppi3m_4m3d_R_27	7n3ppi3m_4m3d_R_27	7n3ppi3m_4m3d_R_18
				7n3ppi3m_4m3d	R	493.415	758.963	46.5215	n	125	yes	7n3ppi3m_4m3d_R_27	7n3ppi3m_4m3d_R_27	7n3ppi3m_4m3d_R_27
				7n3ppi3m_4m3d	R	518.245	761.319	53.5263	n	125	yes	7n3ppi3m_4m3d_R_17	7n3ppi3m_4m3d_R_17	7n3ppi3m_4m3d_R_17
				7n3ppi3m_4m3d	R	507.255	753.389	55.994	n	125	yes	7n3ppi3m_4m3d_R_27	7n3ppi3m_4m3d_R_27	7n3ppi3m_4m3d_R_18
				7n3ppi3m_4m3d	R	534.722	841.488	78.6436	n	125	yes	7n3ppi3m_4m3d_R_19	7n3ppi3m_4m3d_R_19	7n3ppi3m_4m3d_R_19
				7n3ppi3m_4m3d	R	523.846	846.081	78.9382	n	125	yes	7n3ppi3m_4m3d_R_33	7n3ppi3m_4m3d_R_33	7n3ppi3m_4m3d_R_33
				7n3ppi3m_4m3d	R	515.624	833.272	82.2309	n	125	yes	7n3ppi3m_4m3d_R_22	7n3ppi3m_4m3d_R_22	7n3ppi3m_4m3d_R_21
				7n3ppi3m_4m3d	R	508.539	842.417	84.8598	n	125	yes	7n3ppi3m_4m3d_R_22	7n3ppi3m_4m3d_R_22	7n3ppi3m_4m3d_R_22
				7n3ppi3m_4m3d	R	518.339	854.444	84.5099	n	125	yes	7n3ppi3m_4m3d_R_33	7n3ppi3m_4m3d_R_33	7n3ppi3m_4m3d_R_23
				7n3ppi3m_4m3d	R	513.532	886.159	85.1338	n	125	yes	7n3ppi3m_4m3d_R_32	7n3ppi3m_4m3d_R_32	7n3ppi3m_4m3d_R_32
				7n3ppi3m_4m3d	R	504.259	895.015	85.7958	n	125	yes	7n3ppi3m_4m3d_R_25	7n3ppi3m_4m3d_R_32	7n3ppi3m_4m3d_R_25
				7n3ppi3m_4m3d	R	497.264	766.252	43.5	n	125	yes	7n3ppi3m_4m3d_R_27	7n3ppi3m_4m3d_R_27	7n3ppi3m_4m3d_R_27
				7n3ppi3m_4m3d	R	499.7	764.088	43.5	n	125	yes	7n3ppi3m_4m3d_R_27	7n3ppi3m_4m3d_R_27	7n3ppi3m_4m3d_R_27
				7n3ppi3m_4m3d	R	536.663	843.295	80.5	n	125	yes	7n3ppi3m_4m3d_R_35	7n3ppi3m_4m3d_R_35	7n3ppi3m_4m3d_R_35
				7n3ppi3m_4m3d	R	532.446	843.512	82.5	n	125	yes	7n3ppi3m_4m3d_R_35	7n3ppi3m_4m3d_R_35	7n3ppi3m_4m3d_R_35
				7n3ppi3m_4m3d	R	526.207	848.187	76.5	n	125	yes	7n3ppi3m_4m3d_R_33	7n3ppi3m_4m3d_R_33	7n3ppi3m_4m3d_R_33
				7n3ppi3m_4m3d	R	529.657	840.64	82.5	n	125	yes	7n3ppi3m_4m3d_R_35	7n3ppi3m_4m3d_R_35	7n3ppi3m_4m3d_R_35
				7n3ppi3m_4m3d	R	514.719	893.954	82.5	n	125	yes	7n3ppi3m_4m3d_R_32	7n3ppi3m_4m3d_R_32	7n3ppi3m_4m3d_R_32
				7n3ppi3m_4m3d	R	521.384	842.747	82.5	n	125	yes	7n3ppi3m_4m3d_R_33	7n3ppi3m_4m3d_R_33	7n3ppi3m_4m3d_R_33
				7n3ppi3m_4m3d	R	486.732	779.855	38.8808	n	125	yes	7n3ppi3m_4m3d_R_34	7n3ppi3m_4m3d_R_34	7n3ppi3m_4m3d_R_34
				7n3ppi3m_4m3d	R	534.722	841.488	78.6436	n	125	yes	7n3ppi3m_4m3d_R_35	7n3ppi3m_4m3d_R_35	7n3ppi3m_4m3d_R_35
				8n3ppi3m_4m3d	L	690.124	703.896	18.8634	RG	125	yes	8n3ppi3m_4m3d_L_1	8n3ppi3m_4m3d_L_1	8n3ppi3m_4m3d_L_1
				8n3ppi3m_4m3d	L	629.097	540.769	19.5	RG	125	yes	8n3ppi3m_4m3d_L_18	8n3ppi3m_4m3d_L_18	8n3ppi3m_4m3d_L_2
				8n3ppi3m_4m3d	L	622.94	551.902	19.5	RG	125	yes	8n3ppi3m_4m3d_L_18	8n3ppi3m_4m3d_L_18	8n3ppi3m_4m3d_L_18
				8n3ppi3m_4m3d	L	558.025	413.247	21.294	NP	125	yes	8n3ppi3m_4m3d_L_37	8n3ppi3m_4m3d_L_37	8n3ppi3m_4m3d_L_37
				8n3ppi3m_4m3d	L	614.059	662.751	34.453	NP	125	yes	8n3ppi3m_4m3d_L_34	8n3ppi3m_4m3d_L_34	8n3ppi3m_4m3d_L_34
				8n3ppi3m_4m3d	L	614.029	659.413	34.5	NP	125	yes	8n3ppi3m_4m3d_L_34	8n3ppi3m_4m3d_L_34	8n3ppi3m_4m3d_L_34
				8n3ppi3m_4m3d	L	543.511	397.883	31.4008	n	125	yes	8n3ppi3m_4m3d_L_7	8n3ppi3m_4m3d_L_7	8n3ppi3m_4m3d_L_7
				8n3ppi3m_4m3d	L	589.284	389.723	18.9773	n	125	yes	8n3ppi3m_4m3d_L_8	8n3ppi3m_4m3d_L_8	8n3ppi3m_4m3d_L_8
				8n3ppi3m_4m3d	L	563.979	392.872	24.0808	n	125	yes	8n3ppi3m_4m3d_L_36	8n3ppi3m_4m3d_L_36	8n3ppi3m_4m3d_L_9
				8n3ppi3m_4m3d	L	553.945	423.776	25.4596	n	125	yes	8n3ppi3m_4m3d_L_24	8n3ppi3m_4m3d_L_24	8n3ppi3m_4m3d_L_24
				8n3ppi3m_4m3d	L	556.265	432.227	25.8833	n	125	yes	8n3ppi3m_4m3d_L_11	8n3ppi3m_4m3d_L_24	8n3ppi3m_4m3d_L_11
				8n3ppi3m_4m3d	L	549.774	409.458	27.0008	n	125	yes	8n3ppi3m_4m3d_L_37	8n3ppi3m_4m3d_L_37	8n3ppi3m_4m3d_L_23
				8n3ppi3m_4m3d	L	580.356	403.928	20.9439	n	125	yes	8n3ppi3m_4m3d_L_16	8n3ppi3m_4m3d_L_16	8n3ppi3m_4m3d_L_16
				8n3ppi3m_4m3d	L	570.657	421.499	21.4095	n	125	yes	8n3ppi3m_4m3d_L_14	8n3ppi3m_4m3d_L_14	8n3ppi3m_4m3d_L_14
				8n3ppi3m_4m3d	L	623.468	443.593	23.4612	n	125	yes	8n3ppi3m_4m3d_L_15	8n3ppi3m_4m3d_L_15	8n3ppi3m_4m3d_L_15
				8n3ppi3m_4m3d	L	572.701	403.68	27.4632	n	125	yes	8n3ppi3m_4m3d_L_16	8n3ppi3m_4m3d_L_16	8n3ppi3m_4m3d_L_16
				8n3ppi3m_4m3d	L	612.22	539.488	24.7069	n	125	yes	8n3ppi3m_4m3d_L_19	8n3ppi3m_4m3d_L_19	8n3ppi3m_4m3d_L_19
				8n3ppi3m_4m3d	L	625.56	547.228	24.3341	n	125	yes	8n3ppi3m_4m3d_L_18	8n3ppi3m_4m3d_L_18	8n3ppi3m_4m3d_L_18
				8n3ppi3m_4m3d	L	610.705	534.05	25.1743	n	125	yes	8n3ppi3m_4m3d_L_19	8n3ppi3m_4m3d_L_19	8n3ppi3m_4m3d_L_19
				8n3ppi3m_4m3d	L	623.56	639.735	35.5988	n	125	yes	8n3ppi3m_4m3d_L_29	8n3ppi3m_4m3d_L_29	8n3ppi3m_4m3d_L_27
				8n3ppi3m_4m3d	L	549.269	405.484	27.5	n	125	yes	8n3ppi3m_4m3d_L_37	8n3ppi3m_4m3d_L_37	8n3ppi3m_4m3d_L_22
				8n3ppi3m_4m3d	L	550.255	401.81	26.5	n	125	yes	8n3ppi3m_4m3d_L_37	8n3ppi3m_4m3d_L_37	8n3ppi3m_4m3d_L_22
				8n3ppi3m_4m3d	L	550.46	413.308	25.7153	n	125	yes	8n3ppi3m_4m3d_L_37	8n3ppi3m_4m3d_L_37	8n3ppi3m_4m3d_L_23
				8n3ppi3m_4m3d	L	557.78	418.935	24.5	n	125	yes	8n3ppi3m_4m3d_L_24	8n3ppi3m_4m3d_L_24	8n3ppi3m_4m3d_L_24
				8n3ppi3m_4m3d	L	621.44	493.521	23.5	n	125	yes	8n3ppi3m_4m3d_L_26	8n3ppi3m_4m3d_L_26	8n3ppi3m_4m3d_L_26
				8n3ppi3m_4m3d	L	619.353	498.321	23.5	n	125	yes	8n3ppi3m_4m3d_L_26	8n3ppi3m_4m3d_L_26	8n3ppi3m_4m3d_L_26
				8n3ppi3m_4m3d	L	626.443	644.861	30.5	n	125	yes	8n3ppi3m_4m3d_L_29	8n3ppi3m_4m3d_L_29	8n3ppi3m_4m3d_L_27
				8n3ppi3m_4m3d	L	627.447	634.723	34.5	n	125	yes	8n3ppi3m_4m3d_L_29	8n3ppi3m_4m3d_L_29	8n3ppi3m_4m3d_L_28
				8n3ppi3m_4m3d	L	619.234	632.643	33.5	n	125	yes	8n3ppi3m_4m3d_L_29	8n3ppi3m_4m3d_L_29	8n3ppi3m_4m3d_L_29
				8n3ppi3m_4m3d	L	623.477	670.578	36.5	n	125	yes	8n3ppi3m_4m3d_L_33	8n3ppi3m_4m3d_L_34	8n3ppi3m_4m3d_L_30
				8n3ppi3m_4m3d	L	625.262	665.576	35.5	n	125	yes	8n3ppi3m_4m3d_L_33	8n3ppi3m_4m3d_L_34	8n3ppi3m_4m3d_L_33
				8n3ppi3m_4m3d	L	625.807	660.086	35.5	n	125	yes	8n3ppi3m_4m3d_L_33	8n3ppi3m_4m3d_L_34	8n3ppi3m_4m3d_L_33
				8n3ppi3m_4m3d	L	621.343	661.788	34.5	n	125	yes	8n3ppi3m_4m3d_L_33	8n3ppi3m_4m3d_L_34	8n3ppi3m_4m3d_L_33
				8n3ppi3m_4m3d	L	616.496	656.849	33.5	n	125	yes	8n3ppi3m_4m3d_L_34	8n3ppi3m_4m3d_L_34	8n3ppi3m_4m3d_L_34
				8n3ppi3m_4m3d	L	557.337	408.724	25.6981	n	125	yes	8n3ppi3m_4m3d_L_37	8n3ppi3m_4m3d_L_37	8n3ppi3m_4m3d_L_37
				8n3ppi3m_4m3d	L	560.675	402.004	22.5	n	125	yes	8n3ppi3m_4m3d_L_36	8n3ppi3m_4m3d_L_36	8n3ppi3m_4m3d_L_36
				8n3ppi3m_4m3d	L	559.837	408.591	22.7324	n	125	yes	8n3ppi3m_4m3d_L_37	8n3ppi3m_4m3d_L_37	8n3ppi3m_4m3d_L_37
				8n3ppi3m_4m3d	R	444.718	571.097	16.5	RG	125	yes	8n3ppi3m_4m3d_R_1	8n3ppi3m_4m3d_R_1	8n3ppi3m_4m3d_R_1
				8n3ppi3m_4m3d	R	518.127	599.702	21.5	RG	125	yes	8n3ppi3m_4m3d_R_6	8n3ppi3m_4m3d_R_6	8n3ppi3m_4m3d_R_6
				8n3ppi3m_4m3d	R	423.481	559.733	20.3515	n	125	yes	8n3ppi3m_4m3d_R_3	8n3ppi3m_4m3d_R_3	8n3ppi3m_4m3d_R_3
				8n3ppi3m_4m3d	R	404.877	482.432	23.4496	n	125	yes	8n3ppi3m_4m3d_R_4	8n3ppi3m_4m3d_R_4	8n3ppi3m_4m3d_R_4
				8n3ppi3m_4m3d	R	425.633	577.724	19.2011	n	125	yes	8n3ppi3m_4m3d_R_5	8n3ppi3m_4m3d_R_5	8n3ppi3m_4m3d_R_5
				8n3ppi3m_4m3d	R	513.799	596.759	20.5	n	125	yes	8n3ppi3m_4m3d_R_6	8n3ppi3m_4m3d_R_6	8n3ppi3m_4m3d_R_6
				10n3ppi3m_4m3d	R	457.03	445.872	22.2256	RG	125	yes	10n3ppi3m_4m3d_R_1	10n3ppi3m_4m3d_R_1	10n3ppi3m_4m3d_R_1
				10n3ppi3m_4m3d	R	458.631	496.473	22.7519	RG	125	yes	10n3ppi3m_4m3d_R_13	10n3ppi3m_4m3d_R_13	10n3ppi3m_4m3d_R_13
				10n3ppi3m_4m3d	R	425.338	526.144	24.1106	RG	125	yes	10n3ppi3m_4m3d_R_27	10n3ppi3m_4m3d_R_27	10n3ppi3m_4m3d_R_27
				10n3ppi3m_4m3d	R	482.945	506.534	25.2498	RG	125	yes	10n3ppi3m_4m3d_R_94	10n3ppi3m_4m3d_R_94	10n3ppi3m_4m3d_R_10
				10n3ppi3m_4m3d	R	290.79	640.826	26.5	RG	125	yes	10n3ppi3m_4m3d_R_91	10n3ppi3m_4m3d_R_91	10n3ppi3m_4m3d_R_91
				10n3ppi3m_4m3d	R	364.925	683.952	35.5	RG	125	yes	10n3ppi3m_4m3d_R_90	10n3ppi3m_4m3d_R_90	10n3ppi3m_4m3d_R_90
				10n3ppi3m_4m3d	R	429.622	608.817	35.1251	RG	125	yes	10n3ppi3m_4m3d_R_87	10n3ppi3m_4m3d_R_87	10n3ppi3m_4m3d_R_87
				10n3ppi3m_4m3d	R	434.1	621.586	41.7103	RG	125	yes	10n3ppi3m_4m3d_R_88	10n3ppi3m_4m3d_R_88	10n3ppi3m_4m3d_R_88
				10n3ppi3m_4m3d	R	431.261	615.604	38.5	RG	125	yes	10n3ppi3m_4m3d_R_87	10n3ppi3m_4m3d_R_87	10n3ppi3m_4m3d_R_87
				10n3ppi3m_4m3d	R	489.452	512.407	27.0345	NP	125	yes	10n3ppi3m_4m3d_R_94	10n3ppi3m_4m3d_R_94	10n3ppi3m_4m3d_R_10
				10n3ppi3m_4m3d	R	296.247	647.114	26.0116	NP	125	yes	10n3ppi3m_4m3d_R_91	10n3ppi3m_4m3d_R_91	10n3ppi3m_4m3d_R_91
				10n3ppi3m_4m3d	R	478.457	510.348	25.5	NP	125	yes	10n3ppi3m_4m3d_R_94	10n3ppi3m_4m3d_R_94	10n3ppi3m_4m3d_R_94
				10n3ppi3m_4m3d	R	461.543	491.276	22.5	NP	125	yes	10n3ppi3m_4m3d_R_13	10n3ppi3m_4m3d_R_13	10n3ppi3m_4m3d_R_13
				10n3ppi3m_4m3d	R	423.658	614.314	35.5	NP	125	yes	10n3ppi3m_4m3d_R_87	10n3ppi3m_4m3d_R_87	10n3ppi3m_4m3d_R_87
				10n3ppi3m_4m3d	R	426.152	611.882	36.5	NP	125	yes	10n3ppi3m_4m3d_R_87	10n3ppi3m_4m3d_R_87	10n3ppi3m_4m3d_R_87
				10n3ppi3m_4m3d	R	477.965	494.227	25.5531	n	125	yes	10n3ppi3m_4m3d_R_16	10n3ppi3m_4m3d_R_16	10n3ppi3m_4m3d_R_16
				10n3ppi3m_4m3d	R	448.64	500.673	25.7906	n	125	yes	10n3ppi3m_4m3d_R_95	10n3ppi3m_4m3d_R_95	10n3ppi3m_4m3d_R_17
				10n3ppi3m_4m3d	R	437.18	495.092	26.1885	n	125	yes	10n3ppi3m_4m3d_R_95	10n3ppi3m_4m3d_R_95	10n3ppi3m_4m3d_R_95
				10n3ppi3m_4m3d	R	436.919	518.552	26.4207	n	125	yes	10n3ppi3m_4m3d_R_20	10n3ppi3m_4m3d_R_20	10n3ppi3m_4m3d_R_19
				10n3ppi3m_4m3d	R	432.979	508.803	27.4258	n	125	yes	10n3ppi3m_4m3d_R_20	10n3ppi3m_4m3d_R_20	10n3ppi3m_4m3d_R_20
				10n3ppi3m_4m3d	R	455.881	513.432	27.9409	n	125	yes	10n3ppi3m_4m3d_R_21	10n3ppi3m_4m3d_R_21	10n3ppi3m_4m3d_R_21
				10n3ppi3m_4m3d	R	434.791	534.613	27.3069	n	125	yes	10n3ppi3m_4m3d_R_27	10n3ppi3m_4m3d_R_27	10n3ppi3m_4m3d_R_27
				10n3ppi3m_4m3d	R	448.091	525.969	28.9102	n	125	yes	10n3ppi3m_4m3d_R_28	10n3ppi3m_4m3d_R_28	10n3ppi3m_4m3d_R_28
				10n3ppi3m_4m3d	R	431.205	526.906	28.7681	n	125	yes	10n3ppi3m_4m3d_R_27	10n3ppi3m_4m3d_R_27	10n3ppi3m_4m3d_R_27
				10n3ppi3m_4m3d	R	473.049	514.143	29.2975	n	125	yes	10n3ppi3m_4m3d_R_94	10n3ppi3m_4m3d_R_94	10n3ppi3m_4m3d_R_94
				10n3ppi3m_4m3d	R	455.994	529.31	30.9101	n	125	yes	10n3ppi3m_4m3d_R_83	10n3ppi3m_4m3d_R_83	10n3ppi3m_4m3d_R_29
				10n3ppi3m_4m3d	R	432.517	530.3	30.3166	n	125	yes	10n3ppi3m_4m3d_R_27	10n3ppi3m_4m3d_R_27	10n3ppi3m_4m3d_R_27
				10n3ppi3m_4m3d	R	449.451	530.363	30.0936	n	125	yes	10n3ppi3m_4m3d_R_28	10n3ppi3m_4m3d_R_28	10n3ppi3m_4m3d_R_28
				10n3ppi3m_4m3d	R	459.274	533.051	30.2924	n	125	yes	10n3ppi3m_4m3d_R_83	10n3ppi3m_4m3d_R_83	10n3ppi3m_4m3d_R_29
				10n3ppi3m_4m3d	R	444.329	547.564	30.8365	n	125	yes	10n3ppi3m_4m3d_R_31	10n3ppi3m_4m3d_R_31	10n3ppi3m_4m3d_R_31
				10n3ppi3m_4m3d	R	442.304	542.719	31.1661	n	125	yes	10n3ppi3m_4m3d_R_31	10n3ppi3m_4m3d_R_31	10n3ppi3m_4m3d_R_31
				10n3ppi3m_4m3d	R	488.468	500.266	27.2439	n	125	yes	10n3ppi3m_4m3d_R_93	10n3ppi3m_4m3d_R_93	10n3ppi3m_4m3d_R_93
				10n3ppi3m_4m3d	R	492.406	496.135	30.0777	n	125	yes	10n3ppi3m_4m3d_R_93	10n3ppi3m_4m3d_R_93	10n3ppi3m_4m3d_R_93
				10n3ppi3m_4m3d	R	296.019	638.682	29.0788	n	125	yes	10n3ppi3m_4m3d_R_91	10n3ppi3m_4m3d_R_91	10n3ppi3m_4m3d_R_91
				10n3ppi3m_4m3d	R	286.641	656.919	27.1383	n	125	yes	10n3ppi3m_4m3d_R_43	10n3ppi3m_4m3d_R_43	10n3ppi3m_4m3d_R_43
				10n3ppi3m_4m3d	R	300.357	640.857	29.413	n	125	yes	10n3ppi3m_4m3d_R_91	10n3ppi3m_4m3d_R_91	10n3ppi3m_4m3d_R_91
				10n3ppi3m_4m3d	R	296.105	644.984	29.7252	n	125	yes	10n3ppi3m_4m3d_R_91	10n3ppi3m_4m3d_R_91	10n3ppi3m_4m3d_R_91
				10n3ppi3m_4m3d	R	290.657	645.79	29.7957	n	125	yes	10n3ppi3m_4m3d_R_91	10n3ppi3m_4m3d_R_91	10n3ppi3m_4m3d_R_91
				10n3ppi3m_4m3d	R	306.931	646.908	29.2406	n	125	yes	10n3ppi3m_4m3d_R_39	10n3ppi3m_4m3d_R_91	10n3ppi3m_4m3d_R_39
				10n3ppi3m_4m3d	R	284.528	651.624	29.1395	n	125	yes	10n3ppi3m_4m3d_R_43	10n3ppi3m_4m3d_R_43	10n3ppi3m_4m3d_R_43
				10n3ppi3m_4m3d	R	295.522	653.788	29.425	n	125	yes	10n3ppi3m_4m3d_R_43	10n3ppi3m_4m3d_R_43	10n3ppi3m_4m3d_R_43
				10n3ppi3m_4m3d	R	294.601	647.182	30.8374	n	125	yes	10n3ppi3m_4m3d_R_91	10n3ppi3m_4m3d_R_91	10n3ppi3m_4m3d_R_91
				10n3ppi3m_4m3d	R	290.351	656.35	30.0649	n	125	yes	10n3ppi3m_4m3d_R_43	10n3ppi3m_4m3d_R_43	10n3ppi3m_4m3d_R_43
				10n3ppi3m_4m3d	R	463.854	538.038	33.3731	n	125	yes	10n3ppi3m_4m3d_R_83	10n3ppi3m_4m3d_R_83	10n3ppi3m_4m3d_R_44
				10n3ppi3m_4m3d	R	476.299	531.395	36.1117	n	125	yes	10n3ppi3m_4m3d_R_45	10n3ppi3m_4m3d_R_45	10n3ppi3m_4m3d_R_45
				10n3ppi3m_4m3d	R	495.355	504.675	33.7152	n	125	yes	10n3ppi3m_4m3d_R_93	10n3ppi3m_4m3d_R_93	10n3ppi3m_4m3d_R_93
				10n3ppi3m_4m3d	R	504.128	500.633	34.4584	n	125	yes	10n3ppi3m_4m3d_R_93	10n3ppi3m_4m3d_R_93	10n3ppi3m_4m3d_R_47
				10n3ppi3m_4m3d	R	502.031	514.89	36.193	n	125	yes	10n3ppi3m_4m3d_R_84	10n3ppi3m_4m3d_R_84	10n3ppi3m_4m3d_R_81
				10n3ppi3m_4m3d	R	521.663	490.836	38.1932	n	125	yes	10n3ppi3m_4m3d_R_49	10n3ppi3m_4m3d_R_49	10n3ppi3m_4m3d_R_49
				10n3ppi3m_4m3d	R	437.51	575.348	32.5746	n	125	yes	10n3ppi3m_4m3d_R_59	10n3ppi3m_4m3d_R_59	10n3ppi3m_4m3d_R_59
				10n3ppi3m_4m3d	R	428.813	587.346	35.1277	n	125	yes	10n3ppi3m_4m3d_R_53	10n3ppi3m_4m3d_R_53	10n3ppi3m_4m3d_R_53
				10n3ppi3m_4m3d	R	436.101	593.489	35.8708	n	125	yes	10n3ppi3m_4m3d_R_86	10n3ppi3m_4m3d_R_86	10n3ppi3m_4m3d_R_86
				10n3ppi3m_4m3d	R	423.919	580.379	36.7546	n	125	yes	10n3ppi3m_4m3d_R_53	10n3ppi3m_4m3d_R_53	10n3ppi3m_4m3d_R_53
				10n3ppi3m_4m3d	R	423.006	610.513	36.1912	n	125	yes	10n3ppi3m_4m3d_R_87	10n3ppi3m_4m3d_R_87	10n3ppi3m_4m3d_R_87
				10n3ppi3m_4m3d	R	439.86	594.799	38.9758	n	125	yes	10n3ppi3m_4m3d_R_86	10n3ppi3m_4m3d_R_86	10n3ppi3m_4m3d_R_86
				10n3ppi3m_4m3d	R	437.491	598.799	39.5741	n	125	yes	10n3ppi3m_4m3d_R_86	10n3ppi3m_4m3d_R_86	10n3ppi3m_4m3d_R_86
				10n3ppi3m_4m3d	R	441.44	572.965	40.8774	n	125	yes	10n3ppi3m_4m3d_R_59	10n3ppi3m_4m3d_R_59	10n3ppi3m_4m3d_R_59
				10n3ppi3m_4m3d	R	434.27	606.204	41.1443	n	125	yes	10n3ppi3m_4m3d_R_86	10n3ppi3m_4m3d_R_86	10n3ppi3m_4m3d_R_74
				10n3ppi3m_4m3d	R	440.494	580.728	42.4569	n	125	yes	10n3ppi3m_4m3d_R_59	10n3ppi3m_4m3d_R_59	10n3ppi3m_4m3d_R_59
				10n3ppi3m_4m3d	R	435.404	588.815	43.9799	n	125	yes	10n3ppi3m_4m3d_R_86	10n3ppi3m_4m3d_R_86	10n3ppi3m_4m3d_R_86
				10n3ppi3m_4m3d	R	433.14	594.54	43.6968	n	125	yes	10n3ppi3m_4m3d_R_86	10n3ppi3m_4m3d_R_86	10n3ppi3m_4m3d_R_86
				10n3ppi3m_4m3d	R	401.327	630.659	45.507	n	125	yes	10n3ppi3m_4m3d_R_73	10n3ppi3m_4m3d_R_73	10n3ppi3m_4m3d_R_62
				10n3ppi3m_4m3d	R	440.379	596.59	47.1794	n	125	yes	10n3ppi3m_4m3d_R_86	10n3ppi3m_4m3d_R_86	10n3ppi3m_4m3d_R_86
				10n3ppi3m_4m3d	R	339.372	689.683	39.7225	n	125	yes	10n3ppi3m_4m3d_R_92	10n3ppi3m_4m3d_R_92	10n3ppi3m_4m3d_R_92
				10n3ppi3m_4m3d	R	347.727	675.192	40.8189	n	125	yes	10n3ppi3m_4m3d_R_72	10n3ppi3m_4m3d_R_72	10n3ppi3m_4m3d_R_72
				10n3ppi3m_4m3d	R	358.023	679.575	42.3008	n	125	yes	10n3ppi3m_4m3d_R_90	10n3ppi3m_4m3d_R_90	10n3ppi3m_4m3d_R_90
				10n3ppi3m_4m3d	R	361.105	681.115	42.9401	n	125	yes	10n3ppi3m_4m3d_R_90	10n3ppi3m_4m3d_R_90	10n3ppi3m_4m3d_R_90
				10n3ppi3m_4m3d	R	351.184	682.354	42.2435	n	125	yes	10n3ppi3m_4m3d_R_90	10n3ppi3m_4m3d_R_90	10n3ppi3m_4m3d_R_90
				10n3ppi3m_4m3d	R	354.299	685.363	42.2682	n	125	yes	10n3ppi3m_4m3d_R_90	10n3ppi3m_4m3d_R_90	10n3ppi3m_4m3d_R_90
				10n3ppi3m_4m3d	R	349.438	689.783	42.4829	n	125	yes	10n3ppi3m_4m3d_R_92	10n3ppi3m_4m3d_R_92	10n3ppi3m_4m3d_R_71
				10n3ppi3m_4m3d	R	350.018	694.359	44.4139	n	125	yes	10n3ppi3m_4m3d_R_92	10n3ppi3m_4m3d_R_92	10n3ppi3m_4m3d_R_71
				10n3ppi3m_4m3d	R	350.052	672.037	45.9271	n	125	yes	10n3ppi3m_4m3d_R_72	10n3ppi3m_4m3d_R_72	10n3ppi3m_4m3d_R_72
				10n3ppi3m_4m3d	R	396.765	640.174	47.3822	n	125	yes	10n3ppi3m_4m3d_R_73	10n3ppi3m_4m3d_R_73	10n3ppi3m_4m3d_R_73
				10n3ppi3m_4m3d	R	438.267	604.776	48.6212	n	125	yes	10n3ppi3m_4m3d_R_86	10n3ppi3m_4m3d_R_86	10n3ppi3m_4m3d_R_74
				10n3ppi3m_4m3d	R	437.853	628.611	49.7803	n	125	yes	10n3ppi3m_4m3d_R_88	10n3ppi3m_4m3d_R_88	10n3ppi3m_4m3d_R_88
				10n3ppi3m_4m3d	R	429.863	596.5	53.9014	n	125	yes	10n3ppi3m_4m3d_R_86	10n3ppi3m_4m3d_R_86	10n3ppi3m_4m3d_R_86
				10n3ppi3m_4m3d	R	502.761	526.197	39.5	n	125	yes	10n3ppi3m_4m3d_R_84	10n3ppi3m_4m3d_R_84	10n3ppi3m_4m3d_R_78
				10n3ppi3m_4m3d	R	502.979	528.762	41.5	n	125	yes	10n3ppi3m_4m3d_R_84	10n3ppi3m_4m3d_R_84	10n3ppi3m_4m3d_R_78
				10n3ppi3m_4m3d	R	494.822	517	36.971	n	125	yes	10n3ppi3m_4m3d_R_84	10n3ppi3m_4m3d_R_84	10n3ppi3m_4m3d_R_81
				10n3ppi3m_4m3d	R	501.886	518.051	35.5	n	125	yes	10n3ppi3m_4m3d_R_84	10n3ppi3m_4m3d_R_84	10n3ppi3m_4m3d_R_81
				10n3ppi3m_4m3d	R	496.281	514.257	36.5	n	125	yes	10n3ppi3m_4m3d_R_84	10n3ppi3m_4m3d_R_84	10n3ppi3m_4m3d_R_81
				10n3ppi3m_4m3d	R	465.157	524.335	32.5	n	125	yes	10n3ppi3m_4m3d_R_83	10n3ppi3m_4m3d_R_83	10n3ppi3m_4m3d_R_83
				10n3ppi3m_4m3d	R	469.032	526.481	26.5	n	125	yes	10n3ppi3m_4m3d_R_83	10n3ppi3m_4m3d_R_83	10n3ppi3m_4m3d_R_83
				10n3ppi3m_4m3d	R	491.685	524.628	32.5	n	125	yes	10n3ppi3m_4m3d_R_84	10n3ppi3m_4m3d_R_84	10n3ppi3m_4m3d_R_84
				10n3ppi3m_4m3d	R	437.597	600.976	38.5	n	125	yes	10n3ppi3m_4m3d_R_86	10n3ppi3m_4m3d_R_86	10n3ppi3m_4m3d_R_86
				10n3ppi3m_4m3d	R	432.305	599.563	35.9932	n	125	yes	10n3ppi3m_4m3d_R_86	10n3ppi3m_4m3d_R_86	10n3ppi3m_4m3d_R_86
				10n3ppi3m_4m3d	R	421.748	607.791	38.5	n	125	yes	10n3ppi3m_4m3d_R_87	10n3ppi3m_4m3d_R_87	10n3ppi3m_4m3d_R_87
				10n3ppi3m_4m3d	R	437.932	624.143	47.6429	n	125	yes	10n3ppi3m_4m3d_R_88	10n3ppi3m_4m3d_R_88	10n3ppi3m_4m3d_R_88
				10n3ppi3m_4m3d	R	300.493	644.707	29.5	n	125	yes	10n3ppi3m_4m3d_R_91	10n3ppi3m_4m3d_R_91	10n3ppi3m_4m3d_R_91
				10n3ppi3m_4m3d	R	358.416	686.874	44.5	n	125	yes	10n3ppi3m_4m3d_R_90	10n3ppi3m_4m3d_R_90	10n3ppi3m_4m3d_R_90
				10n3ppi3m_4m3d	R	291.126	648.159	26.5	n	125	yes	10n3ppi3m_4m3d_R_91	10n3ppi3m_4m3d_R_91	10n3ppi3m_4m3d_R_91
				10n3ppi3m_4m3d	R	338.53	692.919	40.6742	n	125	yes	10n3ppi3m_4m3d_R_92	10n3ppi3m_4m3d_R_92	10n3ppi3m_4m3d_R_92
				10n3ppi3m_4m3d	R	496.944	494.633	26.5	n	125	yes	10n3ppi3m_4m3d_R_93	10n3ppi3m_4m3d_R_93	10n3ppi3m_4m3d_R_93
				10n3ppi3m_4m3d	R	479.013	516.174	26.5	n	125	yes	10n3ppi3m_4m3d_R_94	10n3ppi3m_4m3d_R_94	10n3ppi3m_4m3d_R_94
				10n3ppi3m_4m3d	R	441.252	500.29	23.5	n	125	yes	10n3ppi3m_4m3d_R_95	10n3ppi3m_4m3d_R_95	10n3ppi3m_4m3d_R_95
				11n3ppi3m_4m3d	L	716.884	862.846	26.5	RG	125	yes	11n3ppi3m_4m3d_L_39	11n3ppi3m_4m3d_L_39	11n3ppi3m_4m3d_L_31
				11n3ppi3m_4m3d	L	708.756	782.781	27.5	RG	125	yes	11n3ppi3m_4m3d_L_35	11n3ppi3m_4m3d_L_38	11n3ppi3m_4m3d_L_22
				11n3ppi3m_4m3d	L	716.896	772.309	26.5	RG	125	yes	11n3ppi3m_4m3d_L_19	11n3ppi3m_4m3d_L_19	11n3ppi3m_4m3d_L_19
				11n3ppi3m_4m3d	L	711.51	869.234	27.5	NP	125	yes	11n3ppi3m_4m3d_L_39	11n3ppi3m_4m3d_L_39	11n3ppi3m_4m3d_L_31
				11n3ppi3m_4m3d	L	712.313	783.34	27.5	NP	125	yes	11n3ppi3m_4m3d_L_35	11n3ppi3m_4m3d_L_38	11n3ppi3m_4m3d_L_22
				11n3ppi3m_4m3d	L	712.666	789.213	28.5	NP	125	yes	11n3ppi3m_4m3d_L_35	11n3ppi3m_4m3d_L_38	11n3ppi3m_4m3d_L_22
				11n3ppi3m_4m3d	L	707.366	787.093	27.5	NP	125	yes	11n3ppi3m_4m3d_L_35	11n3ppi3m_4m3d_L_38	11n3ppi3m_4m3d_L_22
				11n3ppi3m_4m3d	L	690.051	779.354	26.2928	n	125	yes	11n3ppi3m_4m3d_L_10	11n3ppi3m_4m3d_L_10	11n3ppi3m_4m3d_L_10
				11n3ppi3m_4m3d	L	693.384	857.149	27.7575	n	125	yes	11n3ppi3m_4m3d_L_9	11n3ppi3m_4m3d_L_41	11n3ppi3m_4m3d_L_9
				11n3ppi3m_4m3d	L	687.464	784.565	28.4586	n	125	yes	11n3ppi3m_4m3d_L_10	11n3ppi3m_4m3d_L_10	11n3ppi3m_4m3d_L_10
				11n3ppi3m_4m3d	L	703.18	796.889	29.8037	n	125	yes	11n3ppi3m_4m3d_L_34	11n3ppi3m_4m3d_L_34	11n3ppi3m_4m3d_L_34
				11n3ppi3m_4m3d	L	706.518	789.986	30.4829	n	125	yes	11n3ppi3m_4m3d_L_35	11n3ppi3m_4m3d_L_38	11n3ppi3m_4m3d_L_22
				11n3ppi3m_4m3d	L	704.396	780.474	31.3421	n	125	yes	11n3ppi3m_4m3d_L_38	11n3ppi3m_4m3d_L_38	11n3ppi3m_4m3d_L_38
				11n3ppi3m_4m3d	L	702.134	783.085	31.5714	n	125	yes	11n3ppi3m_4m3d_L_38	11n3ppi3m_4m3d_L_38	11n3ppi3m_4m3d_L_38
[truncated: 6,135 more rows]
